# Supplementary material for: The k-junction motif in RNA structure
Source: Nucleic Acids Res. 2014 Feb 14;42(8):5322–31. doi: 10.1093/nar/gku144 (PMC4005666; doi:10.1093/nar/gku144)
Supplement: Supplementary Data [file supp_gku144_suppl_data.zip]

Archive with 12 entries (12 files):
- nar-03383-r-2013-File020.py
- nar-03383-r-2013-File021.py
- nar-03383-r-2013-File022.py
- nar-03383-r-2013-File023.py
- nar-03383-r-2013-File024.py
- nar-03383-r-2013-File025.py
- nar-03383-r-2013-File014.pdf
- nar-03383-r-2013-File015.xlsx
- nar-03383-r-2013-File016.py
- nar-03383-r-2013-File017.py
- nar-03383-r-2013-File018.py
- nar-03383-r-2013-File019.py
