# Supplementary material for: The k-junction motif in RNA structure
Source: Nucleic Acids Res. 2014 Feb 14;42(8):5322–31. doi: 10.1093/nar/gku144 (PMC4005666; doi:10.1093/nar/gku144)
Supplement: Supplementary Data [file supp_gku144_suppl_data.zip › nar-03383-r-2013-File020.py]

'''
Created on 17.12.2012

@author: pdaldrop
'''
import os,sys,string,math,random,time
from Bio.PDB import *
from numpy import *
import scipy.optimize as optimize
from auxfuncs import *
from basep import *


path="H:/My Documents/Aptana Studio 3 Workspace/motiffinder1/kturns/kturn_RNA/"
outpath="H:/My Documents/Aptana Studio 3 Workspace/motiffinder1/kturns/kturn_segs/"
donepath="H:/My Documents/Aptana Studio 3 Workspace/motiffinder1/kturns/kturn_segs/"
filelist=os.listdir(path)
done=os.listdir(donepath)
donelist=[]
for i in done:
    donelist.append(i[0:4])
    #print i[0:4]
todolist=[]
todo=0
for i in filelist:
    if i[0:4] not in donelist:
        todolist.append(i)
        todo+=1
#print todo
filelist=todolist    
filelist.sort()
print filelist
parser=PDBParser(PERMISSIVE=1)
counter=0
colllist=[]
ts=time.clock()


for i in filelist:
    print "analysing structure with code: "+i[0:4]
    currfile=path+i
    parts=i.split('.')
    outfile=outpath+parts[0]+"segs.pdb"
    print outfile
    struc=parser.get_structure('curr', currfile)
    modelcounter=0
    for model in struc:
        modelcounter+=1
    if modelcounter==1:
        colllist.append(helixcoll(struc))
        colllist[counter].analyse()
        colllist[counter].writeOut()
        if len(colllist[counter].segments)>0:
            colllist[counter].pdb_output(outfile)
        counter+=1
print "All files analysed in: " +str(time.clock()-ts)+" seconds!"
