# Supplementary material for: The k-junction motif in RNA structure
Source: Nucleic Acids Res. 2014 Feb 14;42(8):5322–31. doi: 10.1093/nar/gku144 (PMC4005666; doi:10.1093/nar/gku144)
Supplement: Supplementary Data [file supp_gku144_suppl_data.zip › nar-03383-r-2013-File021.py]

'''
Created on 17.12.2012

@author: pdaldrop
'''

import os,sys,string,math,random,time
from Bio.PDB import *
from numpy import *
from auxfuncs import *
from basep import *

"""
get matrix defining coordinate system for segment
"""
def getMat(residue):
    # if non SEG residue this is not appliccable so complain!
    if residue.get_resname()!='SEG':
        raise RuntimeError("Function get mat applied to non segment residue!")
    #initialise matrix
    result=zeros([4,4])
    result[3,3]=1 #set lower right corner (always one by definition)
    origin=residue['C'].get_coord()#get coordinate of origin (stored in C atom coords)
    #save origin into corresponding matrix positions
    result[0:3,3]=origin
    #obtain base vectors in x,y,z direction and store in corresponding matrix positions
    result[0:3,0]=residue['N'].get_coord()-origin
    result[0:3,1]=residue['O'].get_coord()-origin
    result[0:3,2]=residue['S'].get_coord()-origin
    #return result
    return result
    """
    Expresses target coordinate system in coordinates defined by org 
    column 4 contains the origin of target in coordinates of org, 
    column 1 to 3 contain the base vectors for x,y and z respectively of target in coordinates of org
    """
def getTransMat(org, target):
    transMat=zeros([4,4])
    transMat[3,3]=1
    transMat[0:3,3]=gettransCoords(org, [target[0:3,3]])[0]
    transMat[0:3,0]=gettransCoords(org, [target[0:3,0]+org[0:3,3]])[0]
    transMat[0:3,1]=gettransCoords(org, [target[0:3,1]+org[0:3,3]])[0]
    transMat[0:3,2]=gettransCoords(org, [target[0:3,2]+org[0:3,3]])[0]
    return transMat
        
    
"""
Takes the segment coordinate matrix and a  list of vectors and expresses the vectors
in segment coordinates

"""    
def gettransCoords(Coord, vectors):
    #Separate rotation matrix
    Trans=Coord[0:3,0:3]
    #coordinate origin of new coordinate system
    offset=Coord[0:3,3]
    #generate list for transformed vectors
    outlist=[]
    #cast rotation matrix into matrix form
    Transmat=mat(Trans)
    #iterate over list of vectors
    for i in vectors:
        #move origin of coordinate system into target origin
        diffmat=mat(i-offset)
        #calculate new coordinates by applicaton of the transformation matrix
        altcurr=Transmat.T*diffmat.T
        #add transformed vector to outlist
        outlist.append(squeeze(asarray(altcurr.T)))
    # return result
    return outlist
def WriteOutMat(Matrix, Comments, outfile):
    ofs=open(outfile, 'a')
    ofs.writelines(Comments)
    for index, element in ndenumerate(Matrix):
        
        ofs.write(str(element)+'\n')
    
    
infile="H:/My Documents/Aptana Studio 3 Workspace/motiffinder1/kturns/kturn_segs/3cc2kt58segs.pdb"
outfile="H:/My Documents/Aptana Studio 3 Workspace/motiffinder1/kturns/motifdefs/3cc2kt58.txt"
parser=PDBParser(PERMISSIVE=1,QUIET=True)
kturn=parser.get_structure('kt', infile)
chelix=[]
nchelix=[]
for model in kturn:
    for chain in model:
        counter=1
        for resid in chain:
            res=getMat(resid)
            if counter>1:
                chelix.append(res)
            else:
                nchelix.append(res)         
            counter+=1
motifcounter=1
for ch in chelix:
    for nc in nchelix: 
        
        print gettransCoords(ch, [nc[0:3,3]])
        x=getTransMat(ch, nc)
        WriteOutMat(x,[infile[73:-8]+"-" +str(motifcounter)+"\n"],outfile)
        motifcounter++1
        
