# Supplementary material for: The k-junction motif in RNA structure
Source: Nucleic Acids Res. 2014 Feb 14;42(8):5322–31. doi: 10.1093/nar/gku144 (PMC4005666; doi:10.1093/nar/gku144)
Supplement: Supplementary Data [file supp_gku144_suppl_data.zip › nar-03383-r-2013-File022.py]

import os,sys,string,math,random,time,shutil
from Bio.PDB import *
from numpy import *
from auxfuncs import *

resultinpath="H:/My Documents/Aptana Studio 3 Workspace/motiffinder1/PDB_screen3/"
orgpdbpath="H:/My Documents/Aptana Studio 3 Workspace/motiffinder1/pdbfiles1/"
nonribresultpath="H:/My Documents/Aptana Studio 3 Workspace/motiffinder1/screen3nonribres/"
parser=PDBParser(PERMISSIVE=1,QUIET=True)
resultfiles=os.listdir(resultinpath)
resultfiles.sort()
pdblist=[]
ribosomelist=[]
riboswitchlist=[]

print "starting sorting!"
for i in resultfiles:
    if i[-4:]=='.pdb':
        pdbname=i[0:4]+i[-4:]
        pdblist.append([pdbname, i])
print "file list assembled"
counter=1
for pdb in pdblist:
    infile=orgpdbpath+pdb[0]
    #struc=parser.get_structure("curr", infile)
    file=open(infile,'r')
    header=parse_pdb_header(file)
    keywords=header['keywords']
    print keywords

    if "ribosome" in keywords:
        print "Ribosomal structure: "+pdb[0]
    else:
        src="H:/My Documents/Aptana Studio 3 Workspace/motiffinder1/PDB_screen3/"+pdb[0][0:4]+"segs_motifs.pdb"
        dst=nonribresultpath+pdb[0][0:4]+"segs_motifs.pdb"
        shutil.copyfile(src,dst)
    if counter%10==0:
        print str(counter)+" structures sorted."
    counter+=1
