# Supplementary material for: The k-junction motif in RNA structure
Source: Nucleic Acids Res. 2014 Feb 14;42(8):5322–31. doi: 10.1093/nar/gku144 (PMC4005666; doi:10.1093/nar/gku144)
Supplement: Supplementary Data [file supp_gku144_suppl_data.zip › nar-03383-r-2013-File023.py]

'''
Created on 27.11.2012

@author: pdaldrop
'''
import os,sys,string,math,random
from Bio.PDB import *


#Function prechecks if possibly RNA by returnin true 
#if the chain contains one complete RNA nucleotide
class RNAselect(Select):
    def RNAchain(self,chain):
        print 'Checking whether Chain ' +chain.get_id()+' is RNA'
        RNA=False
        for residue in chain:
            if self.completeNucleotide(residue):
                return True
    
        return RNA

#checks whether a nucleotide contains exaclty the correct atoms for an RNA nucleotide
# which is not at the end of a strand
    def completeNucleotide(self,residue):
        complete=False # initialise return variable
        
        #next define the sets of atoms for backbone (sugar and phosphate) and the 4 bases
        sugar=["C1'","C2'","C3'","C4'","C5'","O2'","O3'","O4'","O5'"]
        phosphate=["P","OP1","OP2","OP3"]
        adenine=["N1","C2","N3","C4","C5","C6","N6","N7","C8","N9"]
        cytosine=["N1","C2","N3","C4","C5","C6","O2","N4"]
        guanine=["N1","C2","N2","N3","C4","C5","C6","O6","N7","C8","N9"]
        uracil=["N1","C2","N3","C4","C5","C6","O2","O4"]
        
        #lists to contain the atoms for the residue currently checked
        rsug=[]
        rphos=[]
        base=[]
        #get residue name (if RNA this needs to be '  A', '  C','  G' or '  U').
        res=residue.get_resname().strip()
        
        #iterate through residue atoms:
        for atom in residue:
            # read out atom name
            name=atom.get_name()
            #check if valid backbone atom and not already encountered 
            if name in sugar and name not in rsug:
                #if new valid backbone atom, then add to list for current residue
                rsug.append(name)
            elif name in phosphate :
                rphos.append(name)
            # similar to backbone - check if new base atom in case base is adenine, if so add to list
            elif name in adenine and name not in base and res=='A':
                base.append(name)
            # now the whole thing for cytosine bases etc.
            elif name in cytosine and name not in base and res=='C':
                base.append(name)
            elif name in guanine and name not in base and res=='G':
                base.append(name)
            elif name in uracil and name not in base and res=='U':
                base.append(name)
            #if unknown atom for this nucleotide type or duplicate atom return false 
            else:
                return False
        #now lists are made.. see if all are found by chekcing that backbone is complete, and base is complete    
        if len(rsug)==len(sugar) and res=='A' and len(base)==len(adenine):
            #if complete adenosine return true
            complete=True
        elif len(rsug)==len(sugar) and res=='C' and len(base)==len(cytosine):
            complete =True
        elif len(rsug)==len(sugar) and res=='G' and len(base)==len(guanine):
            complete=True
        elif len(rsug)==len(sugar) and res=='U' and len(base)==len(uracil):
            complete=True
            
        return complete


#Program body:
#define test file and load into structure
    def accept_residue(self, residue):
        if self.completeNucleotide(residue):
            return 1
        else:
            return 0    

path="H:/My Documents/Aptana Studio 3 Workspace/motiffinder1/testset1/"
outpath="H:/My Documents/Aptana Studio 3 Workspace/motiffinder1/testset1segs/"
filelist=os.listdir(path)
print filelist
for i in filelist:
    currfile=path+i
    outname=outpath+i.split('.')[0]+"_RNA.pdb"
    print outname
    parser=PDBParser(PERMISSIVE=1)
    struc=parser.get_structure(i.split('.')[0], currfile)
    io=PDBIO()
    io.set_structure(struc)
    io.save(outname,RNAselect())
