# Supplementary material for: The k-junction motif in RNA structure
Source: Nucleic Acids Res. 2014 Feb 14;42(8):5322–31. doi: 10.1093/nar/gku144 (PMC4005666; doi:10.1093/nar/gku144)
Supplement: Supplementary Data [file supp_gku144_suppl_data.zip › nar-03383-r-2013-File024.py]

'''
Created on 10.01.2012

@author: pdaldrop
'''

import os,sys,string,math,random,time
from Bio.PDB import *
from numpy import *
from auxfuncs import *
from basep import *

#class to contain the screening function 
class screener1():
    #constructor, given the structure (this should be an output from the batchSegmenter) which is to be screened 
    #and the file containing the motifs to be screened for (this should be an output from the motifdef script)
    def __init__(self,structure,motiffile,outputpdb):
        #store structure in instance variable
        self.struc=structure
        #assemble list of segments in structure
        self.seglist=[]
        for model in self.struc:
            for chain in model:
                for residue in chain:
                    #each residue is put into the list
                    self.seglist.append(residue)
        #initialise a helper object
        self.helpX=auxfuncs()
        #initialise list of motifs to be screened for and list of motifnames
        self.motifs=[]
        self.motifnames=[]
        #matrix to store the current motif and string to store the name 
        self.currmot=identity(4)
        self.currname=""
        #read in motifs
        self.read_motifs(motiffile)
        print str(len(self.motifs))+" motifs read in"
        if len(self.motifs)==0:
            print "Error no motifs read in!!!!"
        #set search position to first motif's coordinates (to be modified later)
        self.currmot=self.motifs[0]
        self.currname=self.motifnames[0]
        
        ##parameters for the scoring/searching of matching segments
        #maximum deviation from optimal position
        self.maxdist=3
        self.anglereq=0.7
        self.outputpdb=outputpdb
        self.motiffile=motiffile
        #print self.relX
    #function to read in motifs from file and store into motiflist
    def read_motifs(self, filename):
        #open file containing data
        ifs=open(filename,'r')
        #read in data from file
        motiflist=ifs.readlines()
        #initialise counter for analysed data lines
        counter=0
        #initialise motif matrix as unity matrix of correct dimensions
        mat=array(identity(4))
        #initialise variable for motif name/identifier
        currname=""
        #iterate over data lines
        for i in motiflist:
            #all motifs consist of 17 lines of data. relcounter counts the row number for the current motif
            relcounter=counter%17
            #if first line of a motif:
            if relcounter==0:
                #reset motif matrix and store current line as motifname
                mat=identity(4)
                currname=i
            #if last line of motif
            elif relcounter==16:
                #set last element of matrix and append matrix to list of motifs and name to list of names
                mat[3,3]=double(i)
                self.motifs.append(mat)
                self.motifnames.append(string.strip(currname))
            #if second to 16th line of motif:
            else:
                #insert number in matrix at correct point. row number and column number are calculated from relcounter
                mat[int((relcounter-1)/4),(relcounter-1)%4]=double(i)
            #increment counter
            counter+=1
    def checkpos(self, segment):
        #get segment coordinates and construct base vectors
        #C atom contains origin of coordinate system
        segorg=segment['C'].get_coord()
        #The N atom is 1A away from the C atom in x direction, therefore N-C=x
        segx=segment['N'].get_coord()-segorg
        #The same is true for O in y direction and S in z direction
        segy=segment['O'].get_coord()-segorg
        segz=segment['S'].get_coord()-segorg
        # calculate target positions
        #To do this the origin of the current segment is taken and the x, y and z vectors are added
        #wheighted with their coordinates according to the motif definition. 
        #Targetpos A and B differ only by helix direction.
        targetposA=segorg+self.currmot[0,3]*segx+self.currmot[1,3]*segy+self.currmot[2,3]*segz
        targetposB=segorg+self.currmot[0,3]*segx-self.currmot[1,3]*segy-self.currmot[2,3]*segz
        #the  candidate segment which are located correctly within tolerance to satisfy motif restraints are
        #searched for both possible helix directions and stored in a list, along with a list of the distance scores
        [resA,dscoresA]=self.candsearch(targetposA,self.maxdist)   
        [resB,dscoresB]=self.candsearch(targetposB,self.maxdist)
        #print scoresA
        
        #initialise lists to store the results that meet the score requirements
        res2A=[]
        res2B=[]
        indexcounter=0
        #calculate ideal z and y vectors from current motif data for Position A
        idzdir=self.currmot[0,2]*segx+self.currmot[1,2]*segy+self.currmot[2,2]*segz
        idydir=self.currmot[0,1]*segx+self.currmot[1,1]*segy+self.currmot[2,1]*segz
        #for each candidate at target position A:
        scores2A=[]
        for residue in resA:
            #obtain target's z and y base vectores
            zdir=residue['S'].get_coord()-residue['C'].get_coord()
            ydir=residue['O'].get_coord()-residue['C'].get_coord()
            #dot product of ideal and measured z/y vectors (cosine of angle)
            zangle= vdot(zdir, idzdir)
            yangle=vdot(ydir, idydir)
            #combine into one score
            anglescore=zangle*yangle
            #print abs anglescore
            #if angle score as required
            if anglescore>self.anglereq:
                #add to output list
                res2A.append(residue)
                scores2A.append([dscoresA[indexcounter],zangle, yangle])
            #increment index counter
            indexcounter+=1
        #reinitialise index counter for new list    
        indexcounter=0
        #calculate ideal z and y vectors from current motif data for Position B
        idzdir=self.currmot[0,2]*segx-self.currmot[1,2]*segy-self.currmot[2,2]*segz
        idydir=self.currmot[0,1]*segx-self.currmot[1,1]*segy-self.currmot[2,1]*segz
        #for each candidate in target position B
        scores2B=[]
        for residue in resB:
            #obtain target's z and y base vectors
            zdir=residue['S'].get_coord()-residue['C'].get_coord()
            ydir=residue['O'].get_coord()-residue['C'].get_coord()
            #dot product of ideal and measured z/y vectors (cosine of angle)
            zangle= vdot(zdir, idzdir)
            yangle=vdot(ydir, idydir)
            #combine into one score !!! Note that 2 positive or two negative values will lead to a positive score
            #while one positive and one negative will lead to a negative score. A good fit requires yangle and 
            #zangle to be either both >0 or both <0!
            anglescore=zangle*yangle
            #print abs(anglescore)
            #if angle score as required
            if anglescore>self.anglereq:
                #add to output list
                res2B.append(residue)
                scores2B.append([dscoresB[indexcounter],zangle, yangle])
            #increment index counter
            indexcounter+=1
        
        #initialise lists to hold the results and scores
        cands=[]
        scores=[]
        #if candidates exist for targetposA add them to the list
        
        if len(res2A)>0:
            indexcounter=0
            for i in res2A:
                scores.append(scores2A[indexcounter])
                cands.append(i)
                indexcounter+=1
        #if candidates exist for targetposB add them to the list
        if len(res2B)>0:
            indexcounter=0
            for i in res2B:
                scores.append(scores2B[indexcounter])
                cands.append(i)
                indexcounter+=1
        #for this helix segment return the number of motif canditates and the candidates. 
        #if len(scores)>0:
            #print scores
        return [len(cands),cands, scores]
    
    def checkangle(self, segpair):
        pass
    #iterates over all segments of self.struc and finds all segment pairs that satisfy the positional criteria.
    def findcandpairs(self):
        #initialise list of candidate pairs and scores
        listX=[]
        #initialise counter for the current motif index
        motifcounter=0
        #iterate over motifs to search
        for motif in self.motifs:
            #set currentmotif and name to contain the motif of the current counter
            self.currmot=motif
            
            self.currname=self.motifnames[motifcounter]
            #iterate over all segments in self.struc
            for i in self.seglist:
                #find candidates for current motif and segment i
                result=self.checkpos(i)
                #print len(result[1])
                #print result
                #print result[1]
                #if candidates found
                if len(result[1])>0:
                    #iterate over found candidate segments and add name, current segment and candidate partner segment to result list
                    indexcounter=0
                    for j in result[1]:
                        listX.append([self.currname,i,j, result[2][indexcounter]])
                        indexcounter+=1
            #increment motif counter   
            motifcounter+=1
        
        #print listX
        #print len(listX)
        if len(listX)>0:
            self.writeout(listX, self.outputpdb)
            return str(len(listX))+" motifs found!"
        else:
            return "No motifs found"
        #return a list of all residues within dist of the center for self.struc
    def candsearch(self, center, dist):
        #initialise return list
        cands=[]
        scores=[]
        #iterate over segment list
        for res in self.seglist:
            #readout segment coordinates
            rescoord=res['C'].get_coord()
            #calculate distance from target center
            currdist=linalg.norm(rescoord-center)
            
            #if less than maximum tolerated distance add to return list
            if currdist<=dist:
                cands.append(res)
                scores.append((dist-currdist)/dist)
        #return list of approved residues
        return [cands,scores]
        #writes out the identified motifs as residues 
    def writeout(self, data, filename):
        #open output file
        ofs=open(filename,'w')
        #initialise counter variable for motifs that occur
        motifcounter=1
        #assemble list of motifs and put table of Residue Name and motif name in pdb file
        #First, write explanationand Column titles
        ofs.write("REMARK  81\n")
        ofs.write("REMARK  81   This section contains a table of the residue names and the\n")
        ofs.write("REMARK  81   respective motif names.\n")
        ofs.write("REMARK  81   ResName    motifname\n")
        #iterate over all motifs screened
        for i in self.motifnames:
            #put motif entry in text and increment counter
            ofs.write("REMARK  81   "+str(motifcounter)+"          "+i+"\n")
            motifcounter+=1
        #initialise counter for identified helix segment pairs
        paircounter=1
        #lists to contain the output atomlines and scores.
        atomlines=[]
        scorelines=["REMARK   6   \n","REMARK   6   This sections contains the scores for each helix segment pair\n", "REMARK   6   Residue No    Motif    total_score   dist_score    z_score    y_score\n"]
        #iterate over results
        paramout=["REMARK  11   \n", "REMARK  11  This section contains the details about the parameters used in\n","REMARK  11 scoring and filtering the potential motifs.\n", "REMARK  11 maxdist=" +str(self.maxdist)+" , anglereq="+str(self.anglereq)+"\n", "REMARK  11 motif definition file: "+self.motiffile+"\n"]
        ofs.writelines(paramout)
        for i in data:
            #get coordinates of C-helix segment and NC helix segment
            ccoords=i[1]['C'].get_coord()
            nccoords=i[2]['C'].get_coord()
            #get score for current segment pair
            scoreline="REMARK   6       "
            currscore=i[3]
            totalscore=currscore[0]*currscore[1]*currscore[2]
            if totalscore>=0:
                totalscore=" "+str(totalscore)[0:6]
            else:
                totalscore=str(totalscore)[0:7]
            
            formatscore=[totalscore," "+str(currscore[0])[0:6]]
            if currscore[1]>=0:
                formatscore.append(" "+str(currscore[1])[0:6])
            else:
                formatscore.append(str(currscore[1])[0:7])
            if currscore[2]>=0:
                formatscore.append(" "+str(currscore[2])[0:6])
            else:
                formatscore.append(str(currscore[2])[0:7])
            #print formatscore
            
            
            #format for output in pdb file
            ccoordstring=self.helpX.coord_format(ccoords)
            nccoordstring=self.helpX.coord_format(nccoords)
            #format the paircounter to conform to pdb file requirements
            resno="   "+str(paircounter)
            resno=resno[-3:]
            #check if motifname known, if so
            scoreline=scoreline+"   "+resno
            if i[0] in self.motifnames:
                #set residue name to correct motifidentifyer as in REMARK 81 table
                resname=self.motifnames.index(i[0])+1
                resname="  "+str(resname)
                resname=resname[-3:]
                scoreline=scoreline+"      "+resname
            #if unknown motif there is an error. This should never happen and will crash the program 
            else:
                print "error!!"
            #assemble outputline for c and nc postions
            scoreline=scoreline+"        "+formatscore[0]+"      "+formatscore[1]+"    "+formatscore[2]+"    "+formatscore[3]
            scoreline=scoreline+"\n"
            scorelines.append(scoreline)
            cline="ATOM  "+"    1"+'  C   '+resname+'   '+resno+'    '    +ccoordstring+'\n'
            ncline="ATOM  "+"    2"+'  N   '+resname+'   '+resno+'    '    +nccoordstring+'\n'
            #increment counter
            paircounter+=1
            #write into file
            atomlines.append(cline)
            atomlines.append(ncline)
        ofs.writelines(scorelines)
        ofs.writelines(atomlines)
        #close out file after completion.
        ofs.close()   


"""       
ts=time.clock()
print "testing screener"
infile="H:/My Documents/Aptana Studio 3 Workspace/motiffinder1/PDB_RNA_segs/3CC2segs.pdb"
motifs="H:/My Documents/Aptana Studio 3 Workspace/motiffinder1/kturns/kturndef3.txt"
outname="H:/My Documents/Aptana Studio 3 Workspace/motiffinder1/testpairs3cc2.pdb"
parser=PDBParser(PERMISSIVE=1,QUIET=True)
structureX=parser.get_structure('current',infile)
print "Segment file read in: " +str(time.clock()-ts)+" seconds!"
screener=screener1(structureX,motifs,outname)
print "Screener instance created in: " +str(time.clock()-ts)+" seconds!"
candpairs=screener.findcandpairs()
print "Analysis complete in: " +str(time.clock()-ts)+" seconds!"
"""
