# Supplementary material for: The k-junction motif in RNA structure
Source: Nucleic Acids Res. 2014 Feb 14;42(8):5322–31. doi: 10.1093/nar/gku144 (PMC4005666; doi:10.1093/nar/gku144)
Supplement: Supplementary Data [file supp_gku144_suppl_data.zip › nar-03383-r-2013-File025.py]

#from pymol.cgo import *
#from pymol import cmd, stored
#from pymol.vfont import plain
import os,sys,string,math,random
from Bio.PDB import *
import urllib2

#holds working directory
pdbdir="H:/My Documents/Aptana Studio 3 Workspace/motiffinder1/"
print pdbdir

#list to contain RNA-containing pdbs
RNApdbs=[]
#open file containing all pdbs with mixed polymer types
filex=pdbdir+'/mixedids.txt'
RNAfile=open(filex,'r')
mixedids=RNAfile.readlines()
#open file containing pdb codes with mixed polymer types and no RNA
filex=pdbdir+'/mixednoRNA.txt'
RNAfile.close()
RNAfile=open(filex,'r')
noRNA=RNAfile.readlines()
RNAfile.close()
mixed=[]
nonRNA=[]

#remove newline character from end of each code
for i in mixedids:
    i=i.strip()
    #print i
    mixed.append(i)
for i in noRNA:
    i=i.strip()
    #print i
    nonRNA.append(i)
#remove nonRNA containing codes from list of RNApdbs
RNApdbs=[x for x in mixed if x not in nonRNA]


#Now append list of RNA only pdbs:
filex=pdbdir+'/RNAids.txt'
RNAfile=open(filex, 'r')
RNAs=RNAfile.readlines()
RNAfile.close()
RNAids=[]
for i in RNAs:
    i=i.strip()
    #print i
    RNApdbs.append(i)


print str(len(RNApdbs)) +' pdb-entries containing RNA'
body='http://www.rcsb.org/pdb/files/'
destination='H:/My Documents/Aptana Studio 3 Workspace/motiffinder1/pdbfiles1/'
for i in RNApdbs:
    filename=i+'.pdb'
    u = urllib2.urlopen(body+filename)
    writefile=open(destination+filename,'w')
    writefile.write(u.read())
    writefile.close()

print len(os.listdir(destination))
