# Supplementary material for: The k-junction motif in RNA structure
Source: Nucleic Acids Res. 2014 Feb 14;42(8):5322–31. doi: 10.1093/nar/gku144 (PMC4005666; doi:10.1093/nar/gku144)
Supplement: Supplementary Data [file supp_gku144_suppl_data.zip › nar-03383-r-2013-File015.xlsx]

## Sheet: ALL
PDB	hit-id	motif-id	score	distscore	y-score	zscore
3GX5	3	3	1.002	0.9981	1.0022	1.0017	crystal structure of t. tencongensis sam-i riboswitch variant a94g/u34 bound with sam
3GX5	1	1	1.0008	0.9974	1.001	1.0023	crystal structure of t. tencongensis sam-i riboswitch variant a94g/u34 bound with sam
3GX5	4	4	0.9976	0.9981	0.9994	1	crystal structure of t. tencongensis sam-i riboswitch variant a94g/u34 bound with sam
3GX5	2	2	0.9961	0.9976	0.9984	1.0001	crystal structure of t. tencongensis sam-i riboswitch variant a94g/u34 bound with sam
3CC2	8	6	0.9934	0.9915	1.0025	0.9993	the refined crystal structure of the haloarcula marismortui large ribosomal subunit at 2.4 angstrom resolution with rrna sequence for the 23s rrna and genome-derived sequences for r-proteins
3CC2	27	11	0.9918	0.9908	1.0007	1.0002	the refined crystal structure of the haloarcula marismortui large ribosomal subunit at 2.4 angstrom resolution with rrna sequence for the 23s rrna and genome-derived sequences for r-proteins
3CC2	32	11	0.9917	0.9915	0.9991	1.0011	the refined crystal structure of the haloarcula marismortui large ribosomal subunit at 2.4 angstrom resolution with rrna sequence for the 23s rrna and genome-derived sequences for r-proteins
1E7K	1	13	0.991	0.9913	1.0007	0.9989	crystal structure of the spliceosomal 15.5kd protein bound to a u4 snrna fragment
3CC2	19	7	0.9896	0.9903	0.9998	0.9994	the refined crystal structure of the haloarcula marismortui large ribosomal subunit at 2.4 angstrom resolution with rrna sequence for the 23s rrna and genome-derived sequences for r-proteins
3CC2	5	5	0.9888	0.9861	0.9999	1.0028	the refined crystal structure of the haloarcula marismortui large ribosomal subunit at 2.4 angstrom resolution with rrna sequence for the 23s rrna and genome-derived sequences for r-proteins
3CC2	22	7	0.9882	0.9893	0.999	0.9998	the refined crystal structure of the haloarcula marismortui large ribosomal subunit at 2.4 angstrom resolution with rrna sequence for the 23s rrna and genome-derived sequences for r-proteins
3CC2	10	7	0.9849	0.9881	0.9983	0.9983	the refined crystal structure of the haloarcula marismortui large ribosomal subunit at 2.4 angstrom resolution with rrna sequence for the 23s rrna and genome-derived sequences for r-proteins
3CC2	14	7	0.9829	0.9864	0.9977	0.9986	the refined crystal structure of the haloarcula marismortui large ribosomal subunit at 2.4 angstrom resolution with rrna sequence for the 23s rrna and genome-derived sequences for r-proteins
3CC7	28	11	0.9576	0.9621	0.996	0.9992	structure of anisomycin resistant 50s ribosomal subunit: 23s rrna mutation c2487u
1YIJ	8	5	0.9537	0.9536	1.0003	0.9996	crystal structure of telithromycin bound to the g2099a mutant 50s ribosomal subunit of haloarcula marismortui
3CC7	33	11	0.9504	0.9516	0.9987	0.9999	structure of anisomycin resistant 50s ribosomal subunit: 23s rrna mutation c2487u
1VQ6	18	7	0.9494	0.9535	0.9992	0.9964	the structure of c-hpmn and cca-phe-cap-bio bound to the large ribosomal subunit of haloarcula marismortui
3CXC	14	7	0.9456	0.9495	0.9989	0.9969	the structure of an enhanced oxazolidinone inhibitor bound to the 50s ribosomal subunit of h. marismortui
1VQ6	23	7	0.9415	0.9462	0.9962	0.9987	the structure of c-hpmn and cca-phe-cap-bio bound to the large ribosomal subunit of haloarcula marismortui
3CXC	17	7	0.9338	0.9397	0.9967	0.997	the structure of an enhanced oxazolidinone inhibitor bound to the 50s ribosomal subunit of h. marismortui
1YHQ	13	7	0.9308	0.9338	0.9983	0.9984	crystal structure of azithromycin bound to the g2099a mutant 50s ribosomal subunit of haloarcula marismortui
1S72	20	7	0.9264	0.9359	0.9978	0.9918	refined crystal structure of the haloarcula marismortui large ribosomal subunit at 2.4 angstrom resolution
1Q82	10	6	0.9239	0.9488	0.9881	0.9854	crystal structure of cc-puromycin bound to the a-site of the 50s ribosomal subunit
1YJN	12	5	0.9235	0.9218	0.9998	1.0019	crystal structure of clindamycin bound to the g2099a mutant 50s ribosomal subunit of haloarcula marismortui
1YHQ	16	7	0.9217	0.9236	0.9991	0.9987	crystal structure of azithromycin bound to the g2099a mutant 50s ribosomal subunit of haloarcula marismortui
3CCL	32	7	0.9186	0.9237	0.998	0.9963	structure of anisomycin resistant 50s ribosomal subunit: 23s rrna mutation u2535c. density for anisomycin is visible but not included in model.
3CCL	28	7	0.916	0.9263	0.9969	0.9919	structure of anisomycin resistant 50s ribosomal subunit: 23s rrna mutation u2535c. density for anisomycin is visible but not included in model.
1YHQ	22	7	0.9158	0.916	0.9991	1.0006	crystal structure of azithromycin bound to the g2099a mutant 50s ribosomal subunit of haloarcula marismortui
1S72	16	7	0.9112	0.9201	0.9995	0.9908	refined crystal structure of the haloarcula marismortui large ribosomal subunit at 2.4 angstrom resolution
1YHQ	26	7	0.9103	0.9099	0.9996	1.0007	crystal structure of azithromycin bound to the g2099a mutant 50s ribosomal subunit of haloarcula marismortui
1VQ4	16	7	0.9047	0.9142	0.9977	0.9918	the structure of the transition state analogue "daa" bound to the large ribosomal subunit of haloarcula marismortui
1N8R	10	6	0.9035	0.9279	0.9872	0.9863	structure of large ribosomal subunit in complex with virginiamycin m
3I56	6	5	0.9009	0.9042	0.9988	0.9974	co-crystal structure of triacetyloleandomcyin bound to the large ribosomal subunit
1YI2	21	7	0.8964	0.8985	0.9976	1	crystal structure of erythromycin bound to the g2099a mutant 50s ribosomal subunit of haloarcula marismortui
2Y13	4	2	0.8938	0.909	-0.9929	-0.9902	the crystal structure of ef-tu and g24a-trna-trp bound to a near-cognate codon on the 70s ribosome
3I56	25	7	0.891	0.905	0.9957	0.9887	co-crystal structure of triacetyloleandomcyin bound to the large ribosomal subunit
1VQO	7	5	0.8906	0.8955	0.9966	0.9978	the structure of ccpmn bound to the large ribosomal subunit haloarcula marismortui
3I56	20	7	0.8892	0.9051	0.9907	0.9915	co-crystal structure of triacetyloleandomcyin bound to the large ribosomal subunit
1VQO	11	6	0.8866	0.8875	1.0012	0.9977	the structure of ccpmn bound to the large ribosomal subunit haloarcula marismortui
1VQK	6	5	0.8836	0.8906	0.9962	0.9959	the structure of ccda-phe-cap-bio bound to the a site of the ribosomal subunit of haloarcula marismortui
1KQS	21	7	0.8815	0.8907	0.9992	0.9903	the haloarcula marismortui 50s complexed with a pretranslocational intermediate in protein synthesis
1M90	19	7	0.8794	0.8882	0.9994	0.9907	co-crystal structure of cca-phe-caproic acid-biotin and sparsomycin bound to the 50s ribosomal subunit
3G71	7	5	0.8753	0.8767	0.9975	1.0008	co-crystal structure of bruceantin bound to the large ribosomal subunit
1KC8	12	6	0.8739	0.9046	0.9836	0.982	co-crystal structure of blasticidin s bound to the 50s ribosomal subunit
1KQS	12	5	0.8738	0.8745	0.9975	1.0015	the haloarcula marismortui 50s complexed with a pretranslocational intermediate in protein synthesis
3CPW	7	5	0.8714	0.8704	0.9993	1.0017	the structure of the antibiotic linezolid bound to the large ribosomal subunit of haloarcula marismortui
3G71	33	11	0.8707	0.8721	0.998	1.0002	co-crystal structure of bruceantin bound to the large ribosomal subunit
1N8R	20	7	0.8706	0.8772	0.9986	0.9937	structure of large ribosomal subunit in complex with virginiamycin m
1N8R	16	7	0.8706	0.8789	0.9999	0.9905	structure of large ribosomal subunit in complex with virginiamycin m
1VQL	7	5	0.8703	0.8769	0.9964	0.996	the structure of the transition state analogue "dcsn" bound to the large ribosomal subunit of haloarcula marismortui
1KQS	25	7	0.8696	0.876	0.9989	0.9937	the haloarcula marismortui 50s complexed with a pretranslocational intermediate in protein synthesis
1YI2	26	7	0.8688	0.8689	0.9997	1.0001	crystal structure of erythromycin bound to the g2099a mutant 50s ribosomal subunit of haloarcula marismortui
3G71	27	11	0.8646	0.8713	0.9964	0.9958	co-crystal structure of bruceantin bound to the large ribosomal subunit
1YHQ	34	11	0.8627	0.8621	0.9992	1.0015	crystal structure of azithromycin bound to the g2099a mutant 50s ribosomal subunit of haloarcula marismortui
1M90	22	7	0.8574	0.865	0.9984	0.9927	co-crystal structure of cca-phe-caproic acid-biotin and sparsomycin bound to the 50s ribosomal subunit
3J01	5	7	0.8559	0.8932	0.9612	0.9968	structure of the ribosome-secye complex in the membrane environment
1JJ2	12	6	0.8554	0.9155	0.968	0.9651	fully refined crystal structure of the haloarcula marismortui large ribosomal subunit at 2.4 angstrom resolution
3CPW	18	7	0.8535	0.8593	0.9988	0.9943	the structure of the antibiotic linezolid bound to the large ribosomal subunit of haloarcula marismortui
1KC8	17	7	0.8535	0.8613	0.9997	0.991	co-crystal structure of blasticidin s bound to the 50s ribosomal subunit
1VQ9	15	7	0.8525	0.8602	0.9944	0.9965	the structure of cca-phe-cap-bio and the antibiotic sparsomycin bound to the large ribosomal subunit of haloarcula marismortui
1VQ7	20	7	0.8493	0.8636	0.9939	0.9894	the structure of the transition state analogue "dca" bound to the large ribosomal subunit of haloarcula marismortui
1VQP	7	6	0.849	0.8591	0.9942	0.994	the structure of the transition state analogue "rap" bound to the large ribosomal subunit of haloarcula marismortui
1VQ5	19	7	0.8489	0.8583	0.9949	0.994	the structure of the transition state analogue "raa" bound to the large ribosomal subunit of haloarcula marismortui
1KC8	20	7	0.8445	0.8513	0.9993	0.9927	co-crystal structure of blasticidin s bound to the 50s ribosomal subunit
1YHQ	31	11	0.8427	0.8439	0.9988	0.9996	crystal structure of azithromycin bound to the g2099a mutant 50s ribosomal subunit of haloarcula marismortui
1JJ2	18	7	0.8411	0.8496	0.9998	0.9901	fully refined crystal structure of the haloarcula marismortui large ribosomal subunit at 2.4 angstrom resolution
1YIT	17	7	0.8371	0.8445	0.9962	0.995	crystal structure of virginiamycin m and s bound to the 50s ribosomal subunit of haloarcula marismortui
1K73	16	7	0.834	0.8399	1	0.9929	co-crystal structure of anisomycin bound to the 50s ribosomal subunit
3G6E	26	11	0.8295	0.8343	0.9959	0.9983	co-crystal structure of homoharringtonine bound to the large ribosomal subunit
1NJI	16	7	0.8289	0.8356	0.9994	0.9925	structure of chloramphenicol bound to the 50s ribosomal subunit
1KD1	10	6	0.8271	0.8747	0.9749	0.9699	co-crystal structure of spiramycin bound to the 50s ribosomal subunit of haloarcula marismortui
1JJ2	21	7	0.8245	0.8329	0.998	0.9919	fully refined crystal structure of the haloarcula marismortui large ribosomal subunit at 2.4 angstrom resolution
3F1F	8	6	0.8229	0.856	0.9778	0.9831	crystal structure of a translation termination complex formed with release factor rf2. this file contains the 50s subunit of one 70s ribosome. the entire crystal structure contains two 70s ribosomes as described in remark 400.
1K73	20	7	0.8216	0.8277	0.9997	0.9929	co-crystal structure of anisomycin bound to the 50s ribosomal subunit
1VQO	13	7	0.8207	0.828	0.9916	0.9995	the structure of ccpmn bound to the large ribosomal subunit haloarcula marismortui
1YIT	21	7	0.8187	0.8213	0.998	0.9988	crystal structure of virginiamycin m and s bound to the 50s ribosomal subunit of haloarcula marismortui
3F1H	6	6	0.8177	0.8585	0.9699	0.9819	crystal structure of a translation termination complex formed with release factor rf2. this file contains the 50s subunit of the second 70s ribosome. the entire crystal structure contains two 70s ribosomes as described in remark 400.
1NJI	20	7	0.8171	0.822	0.9995	0.9946	structure of chloramphenicol bound to the 50s ribosomal subunit
3CPW	21	7	0.816	0.8218	0.9985	0.9943	the structure of the antibiotic linezolid bound to the large ribosomal subunit of haloarcula marismortui
3CCV	10	5	0.8153	0.8156	0.9985	1.0011	structure of anisomycin resistant 50s ribosomal subunit: 23s rrna mutation g2616a
3I1P	10	11	0.8145	0.9022	0.9457	0.9545	crystal structure of the e. coli 70s ribosome in an intermediate state of ratcheting
3G6E	29	11	0.8108	0.8124	0.9988	0.9992	co-crystal structure of homoharringtonine bound to the large ribosomal subunit
1M90	13	6	0.8089	0.8545	0.9759	0.97	co-crystal structure of cca-phe-caproic acid-biotin and sparsomycin bound to the 50s ribosomal subunit
1Q82	16	7	0.8069	0.8129	0.9999	0.9927	crystal structure of cc-puromycin bound to the a-site of the 50s ribosomal subunit
3GX7	1	1	0.8059	0.8081	0.9979	0.9993	crystal structure of the t. tengcongensis sam-i riboswitch variant u34c/a94g mutant a6c/u7g/a87c/u88g bound with sam
1VQ9	19	7	0.8048	0.8065	0.9988	0.999	the structure of cca-phe-cap-bio and the antibiotic sparsomycin bound to the large ribosomal subunit of haloarcula marismortui
1Q7Y	8	6	0.8027	0.8072	0.9979	0.9965	crystal structure of ccdap-puromycin bound at the peptidyl transferase center of the 50s ribosomal subunit
3UZ2	11	7	0.7988	0.8703	-0.9643	-0.9518	crystal structure analysis of ribosomal decoding. this entry contains the 50s ribosomal subunit of the second 70s molecule in the asymmetric unit for the near-cognate trna-leu complex with paromomycin.
1Q82	20	7	0.7959	0.8018	0.9993	0.9933	crystal structure of cc-puromycin bound to the a-site of the 50s ribosomal subunit
1VQ8	8	7	0.7944	0.8014	0.9937	0.9974	the structure of ccda-phe-cap-bio and the antibiotic sparsomycin bound to the large ribosomal subunit of haloarcula marismortui
3J14	5	7	0.7871	0.8229	0.9903	0.9659	structural characterization of mrna-trna translocation intermediates (50s ribosome of class 6 of the six classes)
1Q86	22	7	0.7859	0.7881	0.999	0.9981	crystal structure of cca-phe-cap-biotin bound simultaneously at half occupancy to both the a-site and p- site of the the 50s ribosomal subunit.
1QVG	14	7	0.7845	0.7921	0.9981	0.9922	structure of cca oligonucleotide bound to the trna binding sites of the large ribosomal subunit of haloarcula marismortui
3CCM	30	11	0.7794	0.804	0.9775	0.9915	structure of anisomycin resistant 50s ribosomal subunit: 23s rrna mutation g2611u
1Q86	26	7	0.7793	0.7817	0.9985	0.9982	crystal structure of cca-phe-cap-biotin bound simultaneously at half occupancy to both the a-site and p- site of the the 50s ribosomal subunit.
1VQO	21	7	0.7789	0.7846	0.9944	0.9981	the structure of ccpmn bound to the large ribosomal subunit haloarcula marismortui
2QEX	11	7	0.7777	0.7964	0.9952	0.9811	negamycin binds to the wall of the nascent chain exit tunnel of the 50s ribosomal subunit
2QBC	13	7	0.7772	0.8027	0.993	0.975	crystal structure of the bacterial ribosome from escherichia coli in complex with gentamicin. this file contains the 50s subunit of the second 70s ribosome, with gentamicin bound. the entire crystal structure contains two 70s ribosomes and is described in remark 400.
3CXC	10	6	0.7725	0.7931	0.9887	0.9852	the structure of an enhanced oxazolidinone inhibitor bound to the 50s ribosomal subunit of h. marismortui
1K8A	18	7	0.7709	0.7764	0.9991	0.9938	co-crystal structure of carbomycin a bound to the 50s ribosomal subunit of haloarcula marismortui
1K8A	14	7	0.7697	0.7761	0.9987	0.9931	co-crystal structure of carbomycin a bound to the 50s ribosomal subunit of haloarcula marismortui
1NJI	8	5	0.7689	0.7687	0.9989	1.0012	structure of chloramphenicol bound to the 50s ribosomal subunit
1YIJ	11	6	0.7675	0.7751	0.9952	0.9949	crystal structure of telithromycin bound to the g2099a mutant 50s ribosomal subunit of haloarcula marismortui
3CCM	34	11	0.7621	0.7662	0.9966	0.9979	structure of anisomycin resistant 50s ribosomal subunit: 23s rrna mutation g2611u
1VOZ	1	5	0.7621	0.8544	-0.9003	-0.9906	crystal structure of five 70s ribosomes from escherichia coli in complex with protein y. this file contains the 30s subunit of one 70s ribosome. the entire crystal structure contains five 70s ribosomes and is described in remark 400.
1VOQ	2	5	0.7617	0.8543	-0.9001	-0.9904	crystal structure of five 70s ribosomes from escherichia coli in complex with protein y. this file contains the 30s subunit of one 70s ribosome. the entire crystal structure contains five 70s ribosomes and is described in remark 400.
3I56	10	6	0.7616	0.7826	0.9822	0.9908	co-crystal structure of triacetyloleandomcyin bound to the large ribosomal subunit
1W2B	10	7	0.7592	0.7599	-0.9995	-0.9995	trigger factor ribosome binding domain in complex with 50s
1VOS	1	5	0.7591	0.8523	-0.8997	-0.9899	crystal structure of five 70s ribosomes from escherichia coli in complex with protein y. this file contains the 30s subunit of one 70s ribosome. the entire crystal structure contains five 70s ribosomes and is described in remark 400.
1VQP	5	5	0.7585	0.7659	0.9982	0.992	the structure of the transition state analogue "rap" bound to the large ribosomal subunit of haloarcula marismortui
3CCM	8	5	0.7567	0.7592	0.9965	1	structure of anisomycin resistant 50s ribosomal subunit: 23s rrna mutation g2611u
3CMA	34	11	0.7566	0.7741	0.9948	0.9824	the structure of cca and cca-phe-cap-bio bound to the large ribosomal subunit of haloarcula marismortui
1QVG	8	6	0.7561	0.7976	0.9749	0.9723	structure of cca oligonucleotide bound to the trna binding sites of the large ribosomal subunit of haloarcula marismortui
3OW2	8	6	0.7544	0.7594	1.0002	0.9931	crystal structure of enhanced macrolide bound to 50s ribosomal subunit
3CMA	30	11	0.7541	0.7763	0.9885	0.9825	the structure of cca and cca-phe-cap-bio bound to the large ribosomal subunit of haloarcula marismortui
3IQR	3	7	0.7515	0.831	-0.9606	-0.9413	sam-i riboswitch from t. tencongensis variant a94g bound with sam
3CCU	8	5	0.7504	0.7527	0.998	0.9988	structure of anisomycin resistant 50s ribosomal subunit: 23s rrna mutation g2482c
3TVG	5	7	0.7498	0.9178	-0.9454	-0.8641	crystal structure analysis of ribosomal decoding. this entry contains the 30s ribosomal subunit of the second 70s molecule in the asymmetric unit for the cognate trna-leu complex
1S72	8	5	0.7494	0.7492	0.9988	1.0013	refined crystal structure of the haloarcula marismortui large ribosomal subunit at 2.4 angstrom resolution
1YI2	10	5	0.7459	0.7484	0.9986	0.9981	crystal structure of erythromycin bound to the g2099a mutant 50s ribosomal subunit of haloarcula marismortui
3CCL	18	7	0.745	0.7517	0.9968	0.9943	structure of anisomycin resistant 50s ribosomal subunit: 23s rrna mutation u2535c. density for anisomycin is visible but not included in model.
3CC7	19	7	0.743	0.7534	0.997	0.989	structure of anisomycin resistant 50s ribosomal subunit: 23s rrna mutation c2487u
1JJ2	8	5	0.7429	0.7424	0.9993	1.0013	fully refined crystal structure of the haloarcula marismortui large ribosomal subunit at 2.4 angstrom resolution
1Q86	8	5	0.7388	0.7399	0.9962	1.0022	crystal structure of cca-phe-cap-biotin bound simultaneously at half occupancy to both the a-site and p- site of the the 50s ribosomal subunit.
1YIJ	20	7	0.7382	0.7429	0.9964	0.9972	crystal structure of telithromycin bound to the g2099a mutant 50s ribosomal subunit of haloarcula marismortui
3CCL	21	7	0.7365	0.7413	0.9963	0.9971	structure of anisomycin resistant 50s ribosomal subunit: 23s rrna mutation u2535c. density for anisomycin is visible but not included in model.
3V2D	11	6	0.7365	0.8558	0.9818	0.8764	crystal structure of yfia bound to the 70s ribosome. this pdb entry contains coordinates for the 50s subunit of the 1st ribosome in the asu
2QEX	15	7	0.7359	0.7528	0.9967	0.9808	negamycin binds to the wall of the nascent chain exit tunnel of the 50s ribosomal subunit
1YJN	26	7	0.7352	0.7462	0.9927	0.9924	crystal structure of clindamycin bound to the g2099a mutant 50s ribosomal subunit of haloarcula marismortui
3CC7	23	7	0.7346	0.7427	0.9984	0.9905	structure of anisomycin resistant 50s ribosomal subunit: 23s rrna mutation c2487u
2Y19	8	6	0.7332	0.8541	0.9685	0.8863	the crystal structure of ef-tu and trp-trna-trp bound to a cognate codon on the 70s ribosome.
1K73	7	5	0.7326	0.7326	0.9986	1.0013	co-crystal structure of anisomycin bound to the 50s ribosomal subunit
3OHJ	6	6	0.7293	0.9097	0.9581	0.8367	structure of the thermus thermophilus ribosome complexed with erythromycin. this file contains the 50s subunit of one 70s ribosome. the entire crystal structure contains two 70s ribosomes.
1K8A	9	6	0.7281	0.7664	0.9773	0.972	co-crystal structure of carbomycin a bound to the 50s ribosomal subunit of haloarcula marismortui
3CC4	11	5	0.7271	0.7295	0.9977	0.999	co-crystal structure of anisomycin bound to the 50s ribosomal subunit
1YHQ	7	5	0.7267	0.7263	1.0002	1.0003	crystal structure of azithromycin bound to the g2099a mutant 50s ribosomal subunit of haloarcula marismortui
1KD1	15	7	0.7259	0.7325	1	0.9909	co-crystal structure of spiramycin bound to the 50s ribosomal subunit of haloarcula marismortui
3CCQ	21	7	0.7254	0.7294	0.9999	0.9946	structure of anisomycin resistant 50s ribosomal subunit: 23s rrna mutation a2488u
3OI4	4	7	0.7249	0.7984	-0.938	-0.9679	structure of the thermus thermophilus 70s ribosome complexed with telithromycin. this file contains the 30s subunit of one 70s ribosome. the entire crystal structure contains two 70s ribosomes.
2QBC	9	7	0.7248	0.7867	0.9878	0.9326	crystal structure of the bacterial ribosome from escherichia coli in complex with gentamicin. this file contains the 50s subunit of the second 70s ribosome, with gentamicin bound. the entire crystal structure contains two 70s ribosomes and is described in remark 400.
2Y11	8	6	0.7248	0.8413	0.9713	0.8869	the crystal structure of ef-tu and trp-trna-trp bound to a cognate codon on the 70s ribosome.
1VQL	11	7	0.7235	0.7263	0.9972	0.9987	the structure of the transition state analogue "dcsn" bound to the large ribosomal subunit of haloarcula marismortui
1KD1	18	7	0.7229	0.7277	0.9998	0.9936	co-crystal structure of spiramycin bound to the 50s ribosomal subunit of haloarcula marismortui
3V23	9	6	0.7194	0.8843	0.9327	0.8721	crystal structure of rmf bound to the 70s ribosome. this pdb entry contains coordinates for the 50s subunit of the 1st ribosome in the asu
1VQ8	13	7	0.7171	0.7226	0.9959	0.9964	the structure of ccda-phe-cap-bio and the antibiotic sparsomycin bound to the large ribosomal subunit of haloarcula marismortui
2HGP	5	7	0.7157	0.7948	-0.9982	-0.9021	crystal structure of the 70s thermus thermophilus ribosome with translocated and rotated shine-dalgarno duplex. this entry 2hgp contains 30s ribosomal subunit. the 50s ribosomal subunit can be found in pdb entry 2hgq.
1Q86	12	6	0.7155	0.7411	0.9833	0.9817	crystal structure of cca-phe-cap-biotin bound simultaneously at half occupancy to both the a-site and p- site of the the 50s ribosomal subunit.
3UZF	15	11	0.7123	0.7995	-0.9981	-0.8925	crystal structure analysis of ribosomal decoding. this entry contains the 50s ribosomal subunit of the first 70s molecule in the asymmetric unit for the near-cognate trna-tyr complex
3GX7	2	2	0.7113	0.7222	0.9921	0.9927	crystal structure of the t. tengcongensis sam-i riboswitch variant u34c/a94g mutant a6c/u7g/a87c/u88g bound with sam
3I55	15	7	0.7111	0.7171	0.9977	0.9938	co-crystal structure of mycalamide a bound to the large ribosomal subunit
1KC8	9	5	0.7111	0.7123	0.9972	1.001	co-crystal structure of blasticidin s bound to the 50s ribosomal subunit
3CC4	14	6	0.7108	0.7145	0.9994	0.9953	co-crystal structure of anisomycin bound to the 50s ribosomal subunit
1VQ4	7	5	0.7105	0.7116	0.9994	0.999	the structure of the transition state analogue "daa" bound to the large ribosomal subunit of haloarcula marismortui
2Z4N	14	7	0.7096	0.7656	0.9636	0.9617	crystal structure of the bacterial ribosome from escherichia coli in complex with paromomycin and ribosome recycling factor (rrf). this file contains the 50s subunit of the second 70s ribosome, with paromomycin and rrf bound. the entire crystal structure contains two 70s ribosomes and is described in remark 400.
1VQK	7	6	0.7075	0.7146	0.9964	0.9935	the structure of ccda-phe-cap-bio bound to the a site of the ribosomal subunit of haloarcula marismortui
3OHK	7	6	0.7054	0.8616	0.9731	0.8412	structure of the thermus thermophilus ribosome complexed with erythromycin. this file contains the 50s subunit of one 70s ribosome. the entire crystal structure contains two 70s ribosomes.
3G6E	7	5	0.7019	0.7027	0.9979	1.0009	co-crystal structure of homoharringtonine bound to the large ribosomal subunit
1S1I	3	2	0.7019	0.8526	-0.9603	-0.8573	structure of the ribosomal 80s-eef2-sordarin complex from yeast obtained by docking atomic models for rna and protein components into a 11.7 a cryo-em map. this file, 1s1i, contains 60s subunit. the 40s ribosomal subunit is in file 1s1h.
1M90	9	5	0.7018	0.7014	0.9989	1.0016	co-crystal structure of cca-phe-caproic acid-biotin and sparsomycin bound to the 50s ribosomal subunit
1YJ9	19	7	0.7017	0.7051	0.9954	0.9996	crystal structure of the mutant 50s ribosomal subunit of haloarcula marismortui containing a three residue deletion in l22
3OAQ	2	4	0.7015	0.7662	0.9906	0.9243	crystal structure of the e. coli ribosome bound to telithromycin. this file contains the 30s subunit of the first 70s ribosome.
2Y0V	6	4	0.7	0.8578	0.8525	0.9572	the crystal structure of ef-tu and a9c-trna-trp bound to a near-cognate codon on the 70s ribosome
3SUY	7	11	0.6972	0.8782	-0.9442	-0.8408	crystal structure of thf riboswitch, unbound status
3UZH	9	5	0.6967	0.7407	-0.9776	-0.9621	crystal structure analysis of ribosomal decoding. this entry contains the 50s ribosomal subunit of the second 70s molecule in the asymmetric unit for the near-cognate trna-tyr complex.
3CCQ	24	7	0.6964	0.7	0.9979	0.9969	structure of anisomycin resistant 50s ribosomal subunit: 23s rrna mutation a2488u
3UZ1	9	6	0.6935	0.8073	0.9693	0.8861	crystal structure analysis of ribosomal decoding. this entry contains the 50s ribosomal subunit of the first 70s molecule in the asymmetric unit for the near-cognate trna-leu complex with paromomycin
1K9M	12	7	0.6933	0.6996	1.0002	0.9907	co-crystal structure of tylosin bound to the 50s ribosomal subunit of haloarcula marismortui
2WDJ	8	6	0.6927	0.8171	0.9833	0.862	structure of the thermus thermophilus 70s ribosome in complex with mrna, paromomycin, acylated a-site trna, deacylated p-site trna, and e-site trna. this file contains the 50s subunit for molecule ii.
3TVE	22	11	0.6922	0.8169	-0.9782	-0.8662	crystal structure analysis of ribosomal decoding. this entry contains the 50s ribosomal subunit of the first 70s molecule in the asymmetric unit for the cognate trna-leu complex
3CCV	13	6	0.6919	0.6917	1.0008	0.9993	structure of anisomycin resistant 50s ribosomal subunit: 23s rrna mutation g2616a
2QEX	5	7	0.6913	0.7068	0.9976	0.9803	negamycin binds to the wall of the nascent chain exit tunnel of the 50s ribosomal subunit
3UZ3	6	7	0.6884	0.8811	-0.9138	-0.8549	crystal structure analysis of ribosomal decoding. this entry contains the 30s ribosomal subunit of the first 70s molecule in the asymmetric unit for the near-cognate trna-leu complex with paromomycin.
1K9M	15	7	0.6871	0.6927	0.9991	0.9926	co-crystal structure of tylosin bound to the 50s ribosomal subunit of haloarcula marismortui
3V2D	20	11	0.6865	0.8877	-0.9551	-0.8096	crystal structure of yfia bound to the 70s ribosome. this pdb entry contains coordinates for the 50s subunit of the 1st ribosome in the asu
1QVF	11	6	0.6864	0.7336	0.9699	0.9646	structure of a deacylated trna minihelix bound to the e site of the large ribosomal subunit of haloarcula marismortui
3I55	17	7	0.6862	0.6872	0.9992	0.9991	co-crystal structure of mycalamide a bound to the large ribosomal subunit
3V25	10	6	0.6852	0.8883	0.9045	0.8527	crystal structure of rmf bound to the 70s ribosome. this pdb entry contains coordinates for the 50s subunit of the 2nd ribosome in the asu
3J14	7	7	0.6844	0.6912	0.9974	0.9925	structural characterization of mrna-trna translocation intermediates (50s ribosome of class 6 of the six classes)
1YJN	29	7	0.6836	0.6839	0.9991	1.0004	crystal structure of clindamycin bound to the g2099a mutant 50s ribosomal subunit of haloarcula marismortui
2Y15	6	6	0.6836	0.756	0.9881	0.915	the crystal structure of ef-tu and g24a-trna-trp bound to a cognate codon on the 70s ribosome.
3UZK	4	5	0.6831	0.7965	-0.9493	-0.9035	crystal structure analysis of ribosomal decoding. this entry contains the 50s ribosomal subunit of the first 70s molecule in the asymmetric unit for the near-cognate trna-tyr complex with paromomycin
2WWQ	9	7	0.6823	0.7821	0.9772	0.8927	e.coli 70s ribosome stalled during translation of tnac leader peptide. this file contains the 50s, the p-site trna and the tnac leader peptide (part 2 of 2).
1FFK	19	7	0.6822	0.6821	0.9997	1.0004	crystal structure of the large ribosomal subunit from haloarcula marismortui at 2.4 angstrom resolution
2B66	2	2	0.6796	0.7889	0.9252	0.9309	50s ribosomal subunit from a crystal structure of release factor rf1, trnas and mrna bound to the ribosome. this file contains the 50s subunit from a crystal structure of release factor rf1, trnas and mrna bound to the ribosome and is described in remark 400
1VQK	15	7	0.679	0.6806	0.999	0.9985	the structure of ccda-phe-cap-bio bound to the a site of the ribosomal subunit of haloarcula marismortui
3OHZ	9	6	0.6778	0.8059	0.8778	0.958	structure of the thermus thermophilus 70s ribosome complexed with azithromycin. this file contains the 50s subunit of one 70s ribosome. the entire crystal structure contains two 70s ribosomes.
2HGR	4	4	0.6763	0.8626	0.961	0.8158	70s t.th. ribosome functional complex with mrna and e- and p-site trnas at 4.5a. this entry 2hgr contains 30s ribosomal subunit. the 50s ribosomal subunit can be found in pdb entry 2hgu.
1VQK	9	7	0.6757	0.6782	0.9981	0.9981	the structure of ccda-phe-cap-bio bound to the a site of the ribosomal subunit of haloarcula marismortui
3OI2	4	7	0.6754	0.6927	-0.9821	-0.9926	structure of the thermus thermophilus 70s ribosome complexed with telithromycin. this file contains the 30s subunit of one 70s ribosome. the entire crystal structure contains two 70s ribosomes.
1VQL	9	6	0.6751	0.6831	0.9949	0.9933	the structure of the transition state analogue "dcsn" bound to the large ribosomal subunit of haloarcula marismortui
3CPW	9	6	0.6749	0.6771	1	0.9968	the structure of the antibiotic linezolid bound to the large ribosomal subunit of haloarcula marismortui
3IZU	7	7	0.6739	0.7555	0.9447	0.9441	structural insights into cognate vs. near-cognate discrimination during decoding. this entry contains the large subunit of a ribosome programmed with a cognate codon
1K73	11	6	0.6733	0.7057	0.9778	0.9756	co-crystal structure of anisomycin bound to the 50s ribosomal subunit
3UZ6	2	4	0.6731	0.7977	0.9361	0.9013	structure analysis of ribosomal decoding. this entry contains the 30s ribosomal subunit of the first 70s molecule in the asymmetric unit for the cognate trna-tyr complex
2OTJ	8	5	0.6727	0.6743	0.998	0.9995	13-deoxytedanolide bound to the large subunit of haloarcula marismortui
2GIS	2	7	0.6719	0.7499	-0.9404	-0.9526	structure of the s-adenosylmethionine riboswitch mrna regulatory element
1VQL	14	7	0.67	0.6749	0.9961	0.9964	the structure of the transition state analogue "dcsn" bound to the large ribosomal subunit of haloarcula marismortui
1PNU	5	5	0.6698	0.6751	-0.9984	-0.9937	crystal structure of a streptomycin dependent ribosome from escherichia coli, 50s subunit of 70s ribosome. this file, 1pnu, contains only molecules of the 50s ribosomal subunit. the 30s subunit, mrna, p-site trna, and a-site trna are in the pdb file 1pns.
3KNO	3	7	0.6692	0.7011	0.9743	0.9795	the structures of capreomycin bound to the 70s ribosome. this file contains the 50s subunit for molecule ii
2Y17	7	6	0.6686	0.7914	0.9701	0.8708	ef-tu complex 3
2Y0X	7	4	0.6665	0.8256	0.8468	0.9532	the crystal structure of ef-tu and a9c-trna-trp bound to a near-cognate codon on the 70s ribosome
3V2F	10	6	0.6658	0.7776	0.9825	0.8715	crystal structure of yfia bound to the 70s ribosome. this pdb entry contains coordinates for the 50s subunit of the 2nd ribosome in the asu
1PNY	4	5	0.6655	0.6686	-0.999	-0.9963	crystal structure of the wild type ribosome from e. coli, 50s subunit of 70s ribosome. this file, 1pny, contains only molecules of the 50s ribosomal subunit. the 30s subunit is in the pdb file 1pnx.
3UZ1	13	7	0.6635	0.713	0.9632	0.966	crystal structure analysis of ribosomal decoding. this entry contains the 50s ribosomal subunit of the first 70s molecule in the asymmetric unit for the near-cognate trna-leu complex with paromomycin
1VQ4	10	6	0.6628	0.6696	0.9951	0.9948	the structure of the transition state analogue "daa" bound to the large ribosomal subunit of haloarcula marismortui
2Z4N	10	7	0.662	0.7922	0.931	0.8975	crystal structure of the bacterial ribosome from escherichia coli in complex with paromomycin and ribosome recycling factor (rrf). this file contains the 50s subunit of the second 70s ribosome, with paromomycin and rrf bound. the entire crystal structure contains two 70s ribosomes and is described in remark 400.
3CCE	5	5	0.6617	0.6665	0.9964	0.9962	structure of anisomycin resistant 50s ribosomal subunit: 23s rrna mutation u2535a
3UYE	17	11	0.6615	0.7953	-0.9666	-0.8604	crystal structure analysis of ribosomal decoding. this entry contains the 50s ribosomal subunit of the first 70s molecule in the asymmetric unit for the near-cognate trna-leu complex
1YJ9	10	6	0.6615	0.6658	1.0003	0.9932	crystal structure of the mutant 50s ribosomal subunit of haloarcula marismortui containing a three residue deletion in l22
1YJ9	25	7	0.66	0.6658	0.9981	0.9931	crystal structure of the mutant 50s ribosomal subunit of haloarcula marismortui containing a three residue deletion in l22
3IQP	5	7	0.6589	0.6855	-0.9857	-0.9751	sam-i riboswitch from t. tencongensis variant a94g apo form
4DH9	4	7	0.6582	0.8048	-0.9443	-0.866	crystal structure of yaej bound to the 70s ribosome
1FFK	24	7	0.6578	0.6634	0.995	0.9964	crystal structure of the large ribosomal subunit from haloarcula marismortui at 2.4 angstrom resolution
3SUY	6	11	0.6573	0.755	-0.9895	-0.8797	crystal structure of thf riboswitch, unbound status
1S72	11	6	0.6563	0.7066	0.9665	0.9609	refined crystal structure of the haloarcula marismortui large ribosomal subunit at 2.4 angstrom resolution
1QVF	8	5	0.6555	0.6572	0.9969	1.0005	structure of a deacylated trna minihelix bound to the e site of the large ribosomal subunit of haloarcula marismortui
3UZF	16	11	0.6553	0.7121	-0.963	-0.9555	crystal structure analysis of ribosomal decoding. this entry contains the 50s ribosomal subunit of the first 70s molecule in the asymmetric unit for the near-cognate trna-tyr complex
4DR2	5	7	0.6549	0.8112	-0.9332	-0.8651	crystal structure of the thermus thermophilus (hb8) 30s ribosomal subunit with multiple copies of paromomycin molecules bound
3CC4	24	7	0.653	0.6563	0.9974	0.9975	co-crystal structure of anisomycin bound to the 50s ribosomal subunit
2Y13	1	1	0.6521	0.7659	-0.9223	-0.9231	the crystal structure of ef-tu and g24a-trna-trp bound to a near-cognate codon on the 70s ribosome
1VOX	1	5	0.6473	0.7232	-0.9014	-0.9927	crystal structure of five 70s ribosomes from escherichia coli in complex with protein y. this file contains the 30s subunit of one 70s ribosome. the entire crystal structure contains five 70s ribosomes and is described in remark 400.
3CCR	34	11	0.6465	0.6552	0.9937	0.9929	structure of anisomycin resistant 50s ribosomal subunit: 23s rrna mutation a2488c. density for anisomycin is visible but not included in the model.
3V23	22	11	0.6456	0.8123	-0.9789	-0.8119	crystal structure of rmf bound to the 70s ribosome. this pdb entry contains coordinates for the 50s subunit of the 1st ribosome in the asu
2QA4	2	5	0.6456	0.6454	0.9998	1.0004	a more complete structure of the the l7/l12 stalk of the haloarcula marismortui 50s large ribosomal subunit
3UZ6	9	13	0.6453	0.7604	-0.9656	-0.8788	structure analysis of ribosomal decoding. this entry contains the 30s ribosomal subunit of the first 70s molecule in the asymmetric unit for the cognate trna-tyr complex
3F1F	7	6	0.6446	0.8165	0.8354	0.945	crystal structure of a translation termination complex formed with release factor rf2. this file contains the 50s subunit of one 70s ribosome. the entire crystal structure contains two 70s ribosomes as described in remark 400.
3G4S	13	7	0.6436	0.7021	-0.9598	-0.955	co-crystal structure of tiamulin bound to the large ribosomal subunit
2WWL	1	1	0.6409	0.6775	0.9668	0.9783	e.coli 70s ribosome stalled during translation of tnac leader peptide. this file contains the 30s, the p-site trna and the tnac leader peptide (part 1 of 2).
1M1K	11	6	0.6401	0.6923	0.9635	0.9595	co-crystal structure of azithromycin bound to the 50s ribosomal subunit of haloarcula marismortui
1N33	1	4	0.6396	0.8244	0.9507	0.816	structure of the thermus thermophilus 30s ribosomal subunit bound to codon and near-cognate transfer rna anticodon stem-loop mismatched at the second codon position at the a site with paromomycin
3OW2	9	7	0.6388	0.6456	0.9982	0.9911	crystal structure of enhanced macrolide bound to 50s ribosomal subunit
1FFK	8	5	0.6385	0.6409	0.9996	0.9966	crystal structure of the large ribosomal subunit from haloarcula marismortui at 2.4 angstrom resolution
4DR4	4	13	0.6384	0.7204	-0.9527	-0.9301	crystal structure of the thermus thermophilus (hb8) 30s ribosomal subunit with codon, cognate transfer rna anticodon stem-loop and multiple copies of paromomycin molecules bound
2Y15	13	13	0.6381	0.7704	0.9246	0.8957	the crystal structure of ef-tu and g24a-trna-trp bound to a cognate codon on the 70s ribosome.
3OFA	1	4	0.6379	0.7523	0.9766	0.8682	crystal structure of the e. coli ribosome bound to chloramphenicol. this file contains the 30s subunit of the first 70s ribosome.
3F1H	5	6	0.6377	0.8088	0.8342	0.945	crystal structure of a translation termination complex formed with release factor rf2. this file contains the 50s subunit of the second 70s ribosome. the entire crystal structure contains two 70s ribosomes as described in remark 400.
1YJW	16	7	0.6369	0.6612	0.9906	0.9722	crystal structure of quinupristin bound to the g2099a mutant 50s ribosomal subunit of haloarcula marismortui
2WDI	5	6	0.6366	0.7515	0.9718	0.8717	structure of the thermus thermophilus 70s ribosome in complex with mrna, paromomycin, acylated a-site trna, deacylated p-site trna, and e-site trna. this file contains the 50s subunit for molecule i.
3CC4	37	11	0.6353	0.6371	0.9991	0.998	co-crystal structure of anisomycin bound to the 50s ribosomal subunit
3V2F	18	11	0.635	0.8427	-0.9465	-0.796	crystal structure of yfia bound to the 70s ribosome. this pdb entry contains coordinates for the 50s subunit of the 2nd ribosome in the asu
3CME	13	6	0.6347	0.6406	0.9959	0.9949	the structure of ca and cca-phe-cap-bio bound to the large ribosomal subunit of haloarcula marismortui
3CCU	17	7	0.6344	0.6415	0.9982	0.9906	structure of anisomycin resistant 50s ribosomal subunit: 23s rrna mutation g2482c
1S1I	8	5	0.6344	0.6362	0.9998	0.9972	structure of the ribosomal 80s-eef2-sordarin complex from yeast obtained by docking atomic models for rna and protein components into a 11.7 a cryo-em map. this file, 1s1i, contains 60s subunit. the 40s ribosomal subunit is in file 1s1h.
3TVF	8	13	0.6341	0.8114	-0.8302	-0.9413	crystal structure analysis of ribosomal decoding. this entry contains the 30s ribosomal subunit of the first 70s molecule in the asymmetric unit for the cognate trna-leu complex
1VS7	5	4	0.634	0.7827	0.9678	0.8369	crystal structure of the bacterial ribosome from escherichia coli in complex with the antibiotic kasugamyin at 3.5a resolution. this file contains the 30s subunit of one 70s ribosome. the entire crystal structure contains two 70s ribosomes and is described in remark 400.
1VS5	4	4	0.6339	0.784	0.9663	0.8367	crystal structure of the bacterial ribosome from escherichia coli in complex with the antibiotic kasugamyin at 3.5a resolution. this file contains the 30s subunit of one 70s ribosome. the entire crystal structure contains two 70s ribosomes and is described in remark 400.
2WWQ	10	11	0.6336	0.8803	-0.8823	-0.8157	e.coli 70s ribosome stalled during translation of tnac leader peptide. this file contains the 50s, the p-site trna and the tnac leader peptide (part 2 of 2).
2QEX	8	7	0.6329	0.656	0.9907	0.9737	negamycin binds to the wall of the nascent chain exit tunnel of the 50s ribosomal subunit
3OI4	5	13	0.6326	0.7784	-0.8523	-0.9535	structure of the thermus thermophilus 70s ribosome complexed with telithromycin. this file contains the 30s subunit of one 70s ribosome. the entire crystal structure contains two 70s ribosomes.
2AW4	9	7	0.6324	0.6852	-0.9572	-0.9642	crystal structure of the bacterial ribosome from escherichia coli at 3.5 a resolution. this file contains the 50s subunit of one 70s ribosome. the entire crystal structure contains two 70s ribosomes and is described in remark 400.
2QOZ	15	7	0.6314	0.853	0.8461	0.8749	crystal structure of the bacterial ribosome from escherichia coli in complex with spectinomycin and neomycin. this file contains the 50s subunit of the first 70s ribosome, with neomycin bound. the entire crystal structure contains two 70s ribosomes.
3OW2	13	7	0.6305	0.6411	0.9977	0.9856	crystal structure of enhanced macrolide bound to 50s ribosomal subunit
1C2W	3	7	0.6304	0.7607	0.9256	0.8953	23s rrna structure fitted to a cryo-electron microscopic map at 7.5 angstroms resolution
4DR2	10	13	0.6298	0.772	-0.8627	-0.9456	crystal structure of the thermus thermophilus (hb8) 30s ribosomal subunit with multiple copies of paromomycin molecules bound
2Z74	2	4	0.6298	0.8919	-0.7557	-0.9343	t. tengcongensis glms ribozyme bound to glucose-6-phosphate
3V23	25	11	0.6296	0.7622	0.9647	0.8563	crystal structure of rmf bound to the 70s ribosome. this pdb entry contains coordinates for the 50s subunit of the 1st ribosome in the asu
2HGU	9	7	0.6291	0.7809	0.9957	0.809	70s t.th. ribosome functional complex with mrna and e- and p-site trnas at 4.5a. this entry 2hgu contains 50s ribosomal subunit. the 30s ribosomal subunit can be found in pdb entry 2hgr.
2AWB	7	7	0.629	0.6799	-0.9583	-0.9653	crystal structure of the bacterial ribosome from escherichia coli at 3.5 a resolution. this file contains the 50s subunit of the second 70s ribosome. the entire crystal structure contains two 70s ribosomes and is described in remark 400.
3CC4	28	7	0.6281	0.6327	0.9999	0.9928	co-crystal structure of anisomycin bound to the 50s ribosomal subunit
3T1Y	5	11	0.6275	0.7291	0.8831	0.9744	structure of the thermus thermophilus 30s ribosomal subunit complexed with a human anti-codon stem loop (hasl) of transfer rna lysine 3 (trnalys3) bound to an mrna with an aag-codon in the a-site and paromomycin
3CCU	15	7	0.6261	0.6358	0.999	0.9856	structure of anisomycin resistant 50s ribosomal subunit: 23s rrna mutation g2482c
2J28	6	7	0.6256	0.6776	-0.957	-0.9646	model of e. coli srp bound to 70s rncs
3BBX	12	7	0.6251	0.6773	-0.9569	-0.9644	the hsp15 protein fitted into the low resolution cryo-em map of the 50s.nc-trna.hsp15 complex
1VQN	10	7	0.6251	0.6319	0.9956	0.9935	the structure of cc-hpmn and cca-phe-cap-bio bound to the large ribosomal subunit of haloarcula marismortui
2AW4	10	7	0.6251	0.7043	-0.934	-0.9502	crystal structure of the bacterial ribosome from escherichia coli at 3.5 a resolution. this file contains the 50s subunit of one 70s ribosome. the entire crystal structure contains two 70s ribosomes and is described in remark 400.
2HGR	7	7	0.6247	0.7428	-0.9771	-0.8607	70s t.th. ribosome functional complex with mrna and e- and p-site trnas at 4.5a. this entry 2hgr contains 30s ribosomal subunit. the 50s ribosomal subunit can be found in pdb entry 2hgu.
1N34	3	11	0.6242	0.6548	-0.9812	-0.9715	structure of the thermus thermophilus 30s ribosomal subunit in the presence of codon and crystallographically disordered near-cognate transfer rna anticodon stem-loop mismatched at the first codon position
1VQ9	10	5	0.6216	0.6238	0.9983	0.9981	the structure of cca-phe-cap-bio and the antibiotic sparsomycin bound to the large ribosomal subunit of haloarcula marismortui
1Q7Y	25	11	0.621	0.6738	-0.9678	-0.9523	crystal structure of ccdap-puromycin bound at the peptidyl transferase center of the 50s ribosomal subunit
3UZK	5	5	0.6209	0.8641	-0.8728	-0.8232	crystal structure analysis of ribosomal decoding. this entry contains the 50s ribosomal subunit of the first 70s molecule in the asymmetric unit for the near-cognate trna-tyr complex with paromomycin
3KIY	7	6	0.6208	0.7323	0.8959	0.9462	structure of rele nuclease bound to the 70s ribosome (postcleavage state; part 4 of 4)
3OFR	10	7	0.6207	0.7113	0.9352	0.933	crystal structure of the e. coli ribosome bound to erythromycin. this file contains the 50s subunit of the first 70s ribosome with erthromycin bound.
3I1M	2	4	0.6203	0.7285	0.9888	0.861	crystal structure of the e. coli 70s ribosome in an intermediate state of ratcheting
3PYO	25	13	0.6199	0.7455	0.922	0.9018	crystal structure of a complex containing domain 3 from the psiv igr ires rna bound to the 70s ribosome. this file contains the 50s subunit of the first 70s ribosome.
1Q81	9	7	0.6198	0.6245	0.9933	0.9989	crystal structure of minihelix with 3' puromycin bound to a- site of the 50s ribosomal subunit.
1K8A	7	5	0.6187	0.6196	0.9975	1.0008	co-crystal structure of carbomycin a bound to the 50s ribosomal subunit of haloarcula marismortui
2HGI	9	7	0.6186	0.7491	-0.9772	-0.845	crystal structure of the 70s thermus thermophilus ribosome showing how the 16s 3'-end mimicks mrna e and p codons. this entry 2hgi contains 30s ribosomal subunit. the 50s ribosomal subunit can be found in pdb entry 2hgj.
2Y0X	16	13	0.6182	0.7551	0.8567	0.9556	the crystal structure of ef-tu and a9c-trna-trp bound to a near-cognate codon on the 70s ribosome
3PYR	26	13	0.6176	0.7381	0.9236	0.9059	crystal structure of a complex containing domain 3 from the psiv igr ires rna bound to the 70s ribosome. this file contains the 50s subunit of the second 70s ribosome.
2XSY	1	7	0.6175	0.7233	-0.9524	-0.8964	trna tranlocation on the 70s ribosome: the pre- translocational translocation intermediate ti(pre)
3BBX	14	7	0.6173	0.6963	-0.9327	-0.9504	the hsp15 protein fitted into the low resolution cryo-em map of the 50s.nc-trna.hsp15 complex
3CCS	5	5	0.616	0.6206	0.9917	1.0009	structure of anisomycin resistant 50s ribosomal subunit: 23s rrna mutation g2482a
3G6E	18	7	0.6148	0.6161	0.9997	0.9981	co-crystal structure of homoharringtonine bound to the large ribosomal subunit
3I1R	17	11	0.6146	0.682	0.9943	0.9063	crystal structure of the e. coli 70s ribosome in an intermediate state of ratcheting
1HNZ	7	7	0.6144	0.7347	-0.9473	-0.8827	structure of the thermus thermophilus 30s ribosomal subunit in complex with hygromycin b
2B9P	2	2	0.6134	0.7173	0.9214	0.928	50s ribosomal subunit from a crystal structure of the ribosome in complex with trnas and mrna with a stop codon in the a-site. this file contains the 50s subunit from a crystal structure of the ribosome in complex with trnas and mrna with a stop codon in the a- site and is described in remark 400.
3CCR	6	4	0.6126	0.7162	-0.9167	-0.933	structure of anisomycin resistant 50s ribosomal subunit: 23s rrna mutation a2488c. density for anisomycin is visible but not included in the model.
2OTL	29	11	0.6121	0.8168	0.8547	0.8768	girodazole bound to the large subunit of haloarcula marismortui
3CCS	16	7	0.612	0.6257	0.9942	0.9838	structure of anisomycin resistant 50s ribosomal subunit: 23s rrna mutation g2482a
2Y0V	17	13	0.6107	0.7476	0.856	0.9543	the crystal structure of ef-tu and a9c-trna-trp bound to a near-cognate codon on the 70s ribosome
3IQN	3	7	0.6102	0.6621	-0.9864	-0.9342	free-state structural transitions of the sam-i riboswitch
2WH2	5	6	0.6101	0.6811	0.948	0.9448	insights into translational termination from the structure of rf2 bound to the ribosome
1VQN	11	7	0.6083	0.6571	-0.9439	-0.9807	the structure of cc-hpmn and cca-phe-cap-bio bound to the large ribosomal subunit of haloarcula marismortui
2XG0	7	6	0.6077	0.7047	0.9925	0.8688	structure of cytotoxic domain of colicin e3 bound to the 70s ribosome (part 2 of 4)
3I55	19	11	0.6074	0.6112	1.0007	0.9931	co-crystal structure of mycalamide a bound to the large ribosomal subunit
2AWB	10	7	0.6069	0.685	-0.933	-0.9495	crystal structure of the bacterial ribosome from escherichia coli at 3.5 a resolution. this file contains the 50s subunit of the second 70s ribosome. the entire crystal structure contains two 70s ribosomes and is described in remark 400.
3ZVO	1	4	0.6065	0.6988	0.9189	0.9445	crystal structure of the hybrid state of ribosome in complex with the guanosine triphosphatase release factor 3
3CC4	33	11	0.6064	0.6117	0.996	0.9953	co-crystal structure of anisomycin bound to the 50s ribosomal subunit
2J28	9	7	0.6062	0.6856	-0.9316	-0.9491	model of e. coli srp bound to 70s rncs
2HGP	4	7	0.6061	0.8478	-0.895	-0.7987	crystal structure of the 70s thermus thermophilus ribosome with translocated and rotated shine-dalgarno duplex. this entry 2hgp contains 30s ribosomal subunit. the 50s ribosomal subunit can be found in pdb entry 2hgq.
1Y69	1	5	0.6054	0.8555	-0.915	-0.7733	rrf domain i in complex with the 50s ribosomal subunit from deinococcus radiodurans
3OI2	8	13	0.6043	0.7452	-0.8495	-0.9545	structure of the thermus thermophilus 70s ribosome complexed with telithromycin. this file contains the 30s subunit of one 70s ribosome. the entire crystal structure contains two 70s ribosomes.
3CCU	13	6	0.6033	0.6053	1	0.9967	structure of anisomycin resistant 50s ribosomal subunit: 23s rrna mutation g2482c
3I9C	30	13	0.6029	0.77	0.9027	0.8673	initiation complex of 70s ribosome with two trnas and mrna. this entry 3i9c contains 50s ribosomal subunit of molecule b. the 30s ribosomal subunit can be found in pdb entry 3i9b. molecule a in the same asymmetric unit is deposited as 3i9d (30s) and 3i9e (50s)
2WDK	8	7	0.6021	0.8052	-0.8879	-0.8422	structure of the thermus thermophilus 70s ribosome in complex with mrna, paromomycin, acylated a- and p-site trnas, and e-site trna. this file contains the 30s subunit a-,p-, and e-site trnas and paromomycin for molecule i.
3I55	21	11	0.6017	0.6168	0.9974	0.978	co-crystal structure of mycalamide a bound to the large ribosomal subunit
3CD6	22	11	0.6014	0.6059	0.9954	0.9969	co-cystal of large ribosomal subunit mutant g2616a with cc-puromycin
2QA4	18	13	0.599	0.6335	0.9981	0.9473	a more complete structure of the the l7/l12 stalk of the haloarcula marismortui 50s large ribosomal subunit
1Q81	11	7	0.5987	0.6005	0.9982	0.9988	crystal structure of minihelix with 3' puromycin bound to a- site of the 50s ribosomal subunit.
3J01	3	5	0.598	0.6101	0.9885	0.9913	structure of the ribosome-secye complex in the membrane environment
3UYE	6	6	0.5979	0.7708	0.9421	0.8232	crystal structure analysis of ribosomal decoding. this entry contains the 50s ribosomal subunit of the first 70s molecule in the asymmetric unit for the near-cognate trna-leu complex
4DR1	1	4	0.5975	0.7143	0.9301	0.8993	crystal structure of the apo 30s ribosomal subunit from thermus thermophilus (hb8)
3G6E	22	7	0.5971	0.6005	0.9983	0.996	co-crystal structure of homoharringtonine bound to the large ribosomal subunit
1M1K	9	5	0.5968	0.5985	0.9965	1.0005	co-crystal structure of azithromycin bound to the 50s ribosomal subunit of haloarcula marismortui
3CCR	8	5	0.5967	0.5991	0.9956	1.0004	structure of anisomycin resistant 50s ribosomal subunit: 23s rrna mutation a2488c. density for anisomycin is visible but not included in the model.
3UZN	4	4	0.5961	0.834	-0.9686	-0.7379	crystal structure analysis of ribosomal decoding. this entry contains the 50s ribosomal subunit of the first 70s molecule in the asymmetric unit for the near-cognate trna-tyr complex with paromomycin
3OI5	2	1	0.5948	0.772	-0.8014	-0.9613	structure of the thermus thermophilus 70s ribosome complexed with telithromycin. this file contains the 50s subunit of one 70s ribosome. the entire crystal structure contains two 70s ribosomes.
2Y11	12	13	0.5946	0.7246	0.9011	0.9105	the crystal structure of ef-tu and trp-trna-trp bound to a cognate codon on the 70s ribosome.
1ZHO	5	13	0.5922	0.6274	0.987	0.9562	the structure of a ribosomal protein l1 in complex with mrna
2F4V	6	13	0.5921	0.7245	-0.9192	-0.889	30s ribosome + designer antibiotic
4GAU	6	7	0.5919	0.7738	-0.9955	-0.7684	allosteric control of the ribosome by small-molecule antibiotics
3TVF	9	13	0.5918	0.6621	-0.9753	-0.9163	crystal structure analysis of ribosomal decoding. this entry contains the 30s ribosomal subunit of the first 70s molecule in the asymmetric unit for the cognate trna-leu complex
1VQP	20	7	0.5915	0.5967	0.9936	0.9975	the structure of the transition state analogue "rap" bound to the large ribosomal subunit of haloarcula marismortui
3V2D	10	6	0.5914	0.6638	-0.9152	-0.9734	crystal structure of yfia bound to the 70s ribosome. this pdb entry contains coordinates for the 50s subunit of the 1st ribosome in the asu
2WH4	5	6	0.5911	0.6602	0.9591	0.9334	insights into translational termination from the structure of rf2 bound to the ribosome
2QBK	10	7	0.5904	0.6632	-0.926	-0.9613	crystal structure of the bacterial ribosome from escherichia coli in complex with gentamicin and ribosome recycling factor (rrf). this file contains the 50s subunit of the second 70s ribosome, with gentamicin and rrf bound. the entire crystal structure contains two 70s ribosomes and is described in remark 400.
2V47	4	7	0.5901	0.6508	0.9756	0.9293	structure of the ribosome recycling factor bound to the thermus thermophilus 70s ribosome with mrna, asl-phe and trna-fmet (part 2 of 4). this file contains the 50s subunit for molecule 1.
2QBI	3	5	0.5901	0.8265	-0.8614	-0.8287	crystal structure of the bacterial ribosome from escherichia coli in complex with gentamicin and ribosome recycling factor (rrf). this file contains the 50s subunit of the first 70s ribosome, with gentamicin and rrf bound. the entire crystal structure contains two 70s ribosomes and is described in remark 400.
2J03	1	1	0.5888	0.7125	-0.8339	-0.9909	structure of the thermus thermophilus 70s ribosome complexed with mrna, trna and paromomycin (part 4 of 4). this file contains the 50s subunit from molecule ii.
3OI1	21	11	0.5874	0.7779	0.9685	0.7795	structure of the thermus thermophilus 70s ribosome complexed with azithromycin. this file contains the 50s subunit of one 70s ribosome. the entire crystal structure contains two 70s ribosomes.
3UZL	4	7	0.5864	0.7952	-0.8877	-0.8306	crystal structure analysis of ribosomal decoding. this entry contains the 30s ribosomal subunit of the first 70s molecule in the asymmetric unit for the near-cognate trna-tyr complex with paromomycin
3HUY	3	2	0.5861	0.6323	-0.9772	-0.9485	structure of ef-p bound to the 70s ribosome; this file contains the 30s subunit, mrna, p-site trna and ef-p for molecule ii.
1W2B	6	7	0.5855	0.5885	-0.9984	-0.9964	trigger factor ribosome binding domain in complex with 50s
2YDH	1	1	0.5853	0.5871	0.9969	1	crystal structure of the sam-i riboswitch a94g u34 g18u g19u variant in comlex with sam
1VQ9	24	7	0.5847	0.5924	0.9918	0.9952	the structure of cca-phe-cap-bio and the antibiotic sparsomycin bound to the large ribosomal subunit of haloarcula marismortui
1VQP	10	7	0.5847	0.619	-0.9575	-0.9863	the structure of the transition state analogue "rap" bound to the large ribosomal subunit of haloarcula marismortui
1VQL	20	7	0.5842	0.5879	0.9963	0.9972	the structure of the transition state analogue "dcsn" bound to the large ribosomal subunit of haloarcula marismortui
3U5H	4	5	0.5837	0.6772	-0.9544	-0.9031	the structure of the eukaryotic ribosome at 3.0 a resolution. this entry contains ribosomal rna and ions of the 60s subunit, ribosome b
4B6B	3	5	0.5832	0.6777	-0.9547	-0.9012	cryo-em structure of the 60s ribosomal subunit in complex with arx1 and rei1
3OI3	2	1	0.5831	0.7469	-0.8107	-0.9628	structure of the thermus thermophilus 70s ribosome complexed with telithromycin. this file contains the 50s subunit of one 70s ribosome. the entire crystal structure contains two 70s ribosomes.
2H0W	2	4	0.5826	0.8111	-0.7753	-0.9265	post-cleavage state of the thermoanaerobacter tengcongensis glms ribozyme
3V2F	9	6	0.5818	0.6474	-0.9217	-0.9751	crystal structure of yfia bound to the 70s ribosome. this pdb entry contains coordinates for the 50s subunit of the 2nd ribosome in the asu
2HGI	6	7	0.5816	0.7675	-0.95	-0.7976	crystal structure of the 70s thermus thermophilus ribosome showing how the 16s 3'-end mimicks mrna e and p codons. this entry 2hgi contains 30s ribosomal subunit. the 50s ribosomal subunit can be found in pdb entry 2hgj.
3OW2	18	7	0.5809	0.5819	0.9994	0.9987	crystal structure of enhanced macrolide bound to 50s ribosomal subunit
2Y19	12	13	0.5798	0.7073	0.8963	0.9144	the crystal structure of ef-tu and trp-trna-trp bound to a cognate codon on the 70s ribosome.
1YKV	1	1	0.5796	0.655	-0.9008	-0.9822	crystal structure of the diels-alder ribozyme complexed with the product of the reaction between n-pentylmaleimide and covalently attached 9-hydroxymethylanthracene
2V49	3	7	0.5793	0.6388	0.977	0.928	structure of the ribosome recycling factor bound to the thermus thermophilus 70s ribosome with mrna, asl-phe and trna-fmet (part 4 of 4). this file contains the 50s subunit of molecule 2.
1XNQ	4	7	0.579	0.7486	-0.9018	-0.8575	structure of an inosine-adenine wobble base pair complex in the context of the decoding center
2QBC	16	7	0.5785	0.6247	-0.9559	-0.9688	crystal structure of the bacterial ribosome from escherichia coli in complex with gentamicin. this file contains the 50s subunit of the second 70s ribosome, with gentamicin bound. the entire crystal structure contains two 70s ribosomes and is described in remark 400.
3I1P	11	11	0.5783	0.7177	-0.9816	-0.8208	crystal structure of the e. coli 70s ribosome in an intermediate state of ratcheting
2Y0X	9	6	0.5779	0.6373	0.9729	0.932	the crystal structure of ef-tu and a9c-trna-trp bound to a near-cognate codon on the 70s ribosome
3V29	3	1	0.5771	0.7066	-0.8721	-0.9365	crystal structure of hpf bound to the 70s ribosome. this entry contains the 50s subunit of the 2nd molecule in the asu.
3UZM	11	11	0.577	0.7343	0.8499	0.9246	crystal structure analysis of ribosomal decoding. this entry contains the 30s ribosomal subunit of the first 70s molecule in the asymmetric unit for the near-cognate trna-tyr complex with paromomycin
2WH4	18	13	0.5768	0.7257	0.8926	0.8904	insights into translational termination from the structure of rf2 bound to the ribosome
3OHJ	5	6	0.5763	0.6941	0.8726	0.9514	structure of the thermus thermophilus ribosome complexed with erythromycin. this file contains the 50s subunit of one 70s ribosome. the entire crystal structure contains two 70s ribosomes.
3KIW	7	6	0.576	0.6779	0.8971	0.947	structure of rele nuclease bound to the 70s ribosome (postcleavage state; part 2 of 4)
2VQE	6	7	0.5758	0.7662	-0.8836	-0.8504	modified uridines with c5-methylene substituents at the first position of the trna anticodon stabilize u-g wobble pairing during decoding
1YI2	16	7	0.5755	0.5804	0.995	0.9965	crystal structure of erythromycin bound to the g2099a mutant 50s ribosomal subunit of haloarcula marismortui
1HNW	4	7	0.5754	0.7329	-0.9275	-0.8464	structure of the thermus thermophilus 30s ribosomal subunit in complex with tetracycline
2Z75	2	4	0.5751	0.7708	-0.7972	-0.9357	t. tengcongensis glms ribozyme bound to glucosamine-6- phosphate
2QBI	10	7	0.5749	0.6413	-0.9282	-0.9658	crystal structure of the bacterial ribosome from escherichia coli in complex with gentamicin and ribosome recycling factor (rrf). this file contains the 50s subunit of the first 70s ribosome, with gentamicin and rrf bound. the entire crystal structure contains two 70s ribosomes and is described in remark 400.
3CME	8	4	0.5749	0.5989	-0.9763	-0.9832	the structure of ca and cca-phe-cap-bio bound to the large ribosomal subunit of haloarcula marismortui
4DHC	7	6	0.5748	0.6906	0.869	0.9576	crystal structure of yaej bound to the 70s ribosome
2QOU	5	4	0.5739	0.7371	0.9537	0.8164	crystal structure of the bacterial ribosome from escherichia coli in complex with spectinomycin. this file contains the 30s subunit of the first 70s ribosome, with spectinomycin bound. the entire crystal structure contains two 70s ribosomes.
3CCR	30	11	0.5738	0.5806	0.991	0.9971	structure of anisomycin resistant 50s ribosomal subunit: 23s rrna mutation a2488c. density for anisomycin is visible but not included in the model.
3MS1	16	11	0.5735	0.6846	0.8792	0.9528	recognition of the amber stop codon by release factor rf1. this entry 3ms1 contains 50s ribosomal subunit. the 30s ribosomal subunit can be found in pdb entry 3mr8. molecule b in the same asymmetric unit is deposited as 3mrz (50s) and 3ms0 (30s).
3MRZ	16	11	0.5734	0.684	0.8808	0.9517	recognition of the amber stop codon by release factor rf1. this entry 3mrz contains 50s ribosomal subunit. the 30s ribosomal subunit can be found in pdb entry 3ms0. molecule a in the same asymmetric unit is deposited as 3mr8 (50s) and 3ms1 (30s).
1VQN	20	7	0.573	0.5756	0.9969	0.9984	the structure of cc-hpmn and cca-phe-cap-bio bound to the large ribosomal subunit of haloarcula marismortui
2NOK	1	5	0.573	0.6443	0.9537	0.9325	crystal structure of an rna domain from hepatitis c virus.
3CCS	21	7	0.5724	0.5807	0.9985	0.987	structure of anisomycin resistant 50s ribosomal subunit: 23s rrna mutation g2482a
1YL4	6	7	0.5717	0.7506	-0.8745	-0.8708	crystal structure of 70s ribosome with thrs operator and trnas. 30s subunit. the coordinates for the 50s subunit are in the pdb entry 1yl3
3G4S	11	7	0.5712	0.664	-0.873	-0.9854	co-crystal structure of tiamulin bound to the large ribosomal subunit
3I1R	16	11	0.5711	0.7031	-0.8537	-0.9514	crystal structure of the e. coli 70s ribosome in an intermediate state of ratcheting
2OTL	21	7	0.5709	0.5786	0.9977	0.9889	girodazole bound to the large subunit of haloarcula marismortui
2B9N	1	2	0.5694	0.6643	0.9233	0.9282	50s ribosomal subunit from a crystal structure of release factor rf2, trnas and mrna bound to the ribosome. this file contains the 50s subunit from a crystal structure of release factor rf1, trnas and mrna bound to the ribosome and is described in remark 400.
3J14	3	4	0.5688	0.7592	-0.8655	-0.8656	structural characterization of mrna-trna translocation intermediates (50s ribosome of class 6 of the six classes)
2J28	4	5	0.5687	0.8067	-0.8864	-0.7953	model of e. coli srp bound to 70s rncs
2AWB	5	5	0.5678	0.8062	-0.886	-0.7948	crystal structure of the bacterial ribosome from escherichia coli at 3.5 a resolution. this file contains the 50s subunit of the second 70s ribosome. the entire crystal structure contains two 70s ribosomes and is described in remark 400.
3I8F	16	11	0.5662	0.7187	-0.9166	-0.8594	elongation complex of the 70s ribosome with three trnas and mrna.this entry 3i8f contains 50s ribosomal subunit. the 30s ribosomal subunit can be found in pdb entry 3i8g. molecule b in the same asymmetric unit is deposited as 3i8g (30s) and 3i8f (50s).
3MUT	1	11	0.566	0.6612	-0.959	-0.8926	crystal structure of the g20a/c92u mutant c-di-gmp riboswith bound to c-di-gmp
2OTJ	19	7	0.5652	0.5688	0.9984	0.9952	13-deoxytedanolide bound to the large subunit of haloarcula marismortui
3TVE	10	6	0.5641	0.6844	0.9788	0.842	crystal structure analysis of ribosomal decoding. this entry contains the 50s ribosomal subunit of the first 70s molecule in the asymmetric unit for the cognate trna-leu complex
2XG2	16	11	0.5637	0.8013	0.951	0.7397	structure of cytotoxic domain of colicin e3 bound to the 70s ribosome (part 4 of 4)
3UZ8	15	7	0.5632	0.5773	-0.9874	-0.9881	crystal structure analysis of ribosomal decoding. this entry contains the 50s ribosomal subunit of the second 70s molecule in the asymmetric unit for the cognate trna-tyr complex.
2HGI	4	4	0.5631	0.7158	0.9631	0.8168	crystal structure of the 70s thermus thermophilus ribosome showing how the 16s 3'-end mimicks mrna e and p codons. this entry 2hgi contains 30s ribosomal subunit. the 50s ribosomal subunit can be found in pdb entry 2hgj.
2QBA	12	7	0.5629	0.6086	-0.9547	-0.9688	crystal structure of the bacterial ribosome from escherichia coli in complex with gentamicin. this file contains the 50s subunit of the first 70s ribosome, with gentamicin bound. the entire crystal structure contains two 70s ribosomes and is described in remark 400.
1YJW	18	7	0.5628	0.5736	0.9926	0.9883	crystal structure of quinupristin bound to the g2099a mutant 50s ribosomal subunit of haloarcula marismortui
3V2F	22	11	0.5595	0.7456	0.9658	0.7769	crystal structure of yfia bound to the 70s ribosome. this pdb entry contains coordinates for the 50s subunit of the 2nd ribosome in the asu
3OH7	12	6	0.5593	0.7381	0.9438	0.8027	structure of the thermus thermophilus 70s ribosome complexed with chloramphenicol. this file contains the 50s subunit of one 70s ribosome. the entire crystal structure contains two 70s ribosomes.
3T1Y	2	7	0.5584	0.6886	-0.9169	-0.8844	structure of the thermus thermophilus 30s ribosomal subunit complexed with a human anti-codon stem loop (hasl) of transfer rna lysine 3 (trnalys3) bound to an mrna with an aag-codon in the a-site and paromomycin
3UZF	7	6	0.558	0.6501	0.9707	0.8842	crystal structure analysis of ribosomal decoding. this entry contains the 50s ribosomal subunit of the first 70s molecule in the asymmetric unit for the near-cognate trna-tyr complex
2Y18	6	13	0.558	0.6963	-0.8502	-0.9425	the crystal structure of ef-tu and trp-trna-trp bound to a cognate codon on the 70s ribosome.
3CCR	14	7	0.5578	0.7454	-0.9864	-0.7587	structure of anisomycin resistant 50s ribosomal subunit: 23s rrna mutation a2488c. density for anisomycin is visible but not included in the model.
1VS8	2	5	0.5571	0.7689	-0.9008	-0.8043	crystal structure of the bacterial ribosome from escherichia coli in complex with the antibiotic kasugamyin at 3.5a resolution. this file contains the 50s subunit of one 70s ribosome. the entire crystal structure contains two 70s ribosomes and is described in remark 400.
1KQS	15	6	0.557	0.5607	0.9978	0.9956	the haloarcula marismortui 50s complexed with a pretranslocational intermediate in protein synthesis
4DHA	9	6	0.5561	0.7496	0.9712	0.7638	crystal structure of yaej bound to the 70s ribosome
2HGQ	10	7	0.556	0.7436	0.9837	0.7601	crystal structure of the 70s thermus thermophilus ribosome with translocated and rotated shine-dalgarno duplex. this entry 2hgq contains 50s ribosomal subunit. the 30s ribosomal subunit can be found in pdb entry 2hgp.
3CCJ	11	7	0.5557	0.5701	0.9994	0.9753	structure of anisomycin resistant 50s ribosomal subunit: 23s rrna mutation c2534u
2XG2	7	6	0.5549	0.6638	0.986	0.8477	structure of cytotoxic domain of colicin e3 bound to the 70s ribosome (part 4 of 4)
3T1H	6	7	0.5542	0.6305	-0.9352	-0.9398	structure of the thermus thermophilus 30s ribosomal subunit complexed with a human anti-codon stem loop (hasl) of transfer rna lysine 3 (trnalys3) bound to an mrna with an aaa-codon in the a-site and paromomycin
3OHJ	19	13	0.5541	0.6487	0.925	0.9233	structure of the thermus thermophilus ribosome complexed with erythromycin. this file contains the 50s subunit of one 70s ribosome. the entire crystal structure contains two 70s ribosomes.
3T1H	12	11	0.5536	0.5881	0.947	0.9939	structure of the thermus thermophilus 30s ribosomal subunit complexed with a human anti-codon stem loop (hasl) of transfer rna lysine 3 (trnalys3) bound to an mrna with an aaa-codon in the a-site and paromomycin
3OI3	8	3	0.5511	0.7018	0.8863	0.886	structure of the thermus thermophilus 70s ribosome complexed with telithromycin. this file contains the 50s subunit of one 70s ribosome. the entire crystal structure contains two 70s ribosomes.
3OW2	23	7	0.5508	0.5537	0.9963	0.9984	crystal structure of enhanced macrolide bound to 50s ribosomal subunit
3V27	3	1	0.5505	0.6733	-0.8707	-0.939	crystal structure of hpf bound to the 70s ribosome. this pdb entry contains coordinates for the 50s subunit of the 1st ribosome in the asu
3J14	4	4	0.5502	0.579	-0.9593	-0.9905	structural characterization of mrna-trna translocation intermediates (50s ribosome of class 6 of the six classes)
2YDH	4	7	0.5496	0.6282	-0.9462	-0.9245	crystal structure of the sam-i riboswitch a94g u34 g18u g19u variant in comlex with sam
1YI2	18	7	0.549	0.5509	0.9985	0.998	crystal structure of erythromycin bound to the g2099a mutant 50s ribosomal subunit of haloarcula marismortui
3FIN	1	1	0.5483	0.6616	-0.8358	-0.9914	t. thermophilus 70s ribosome in complex with mrna, trnas and ef- tu.gdp.kirromycin ternary complex, fitted to a 6.4 a cryo-em map. this file contains the 50s subunit.
3OH5	12	6	0.5482	0.7174	0.9375	0.815	structure of the thermus thermophilus 70s ribosome complexed with chloramphenicol. this file contains the 50s subunit of one 70s ribosome. the entire crystal structure contains two 70s ribosomes.
1VQM	21	11	0.5467	0.5907	-0.9443	-0.98	the structure of the transition state analogue "dan" bound to the large ribosomal subunit of haloarcula marismortui
1ZHO	4	11	0.5466	0.5846	-0.9735	-0.9604	the structure of a ribosomal protein l1 in complex with mrna
3G6E	13	7	0.5465	0.5475	0.9996	0.9986	co-crystal structure of homoharringtonine bound to the large ribosomal subunit
4DR3	3	7	0.5461	0.6961	-0.9309	-0.8427	crystal structure of the thermus thermophilus (hb8) 30s ribosomal subunit with streptomycin bound
1NJI	11	6	0.5454	0.5588	0.989	0.9868	structure of chloramphenicol bound to the 50s ribosomal subunit
2J01	1	1	0.5451	0.6579	-0.8352	-0.9919	structure of the thermus thermophilus 70s ribosome complexed with mrna, trna and paromomycin (part 2 of 4). this file contains the 50s subunit from molecule i.
3UZ7	4	7	0.5436	0.6968	-0.7839	-0.9952	crystal structure analysis of ribosomal decoding. this entry contains the 30s ribosomal subunit of the second 70s molecule in the asymmetric unit for the cognate trna-tyr complex.
2I2T	5	5	0.5427	0.7197	-0.8993	-0.8384	crystal structure of ribosome with messenger rna and the anticodon stem-loop of p-site trna. this file contains the 50s subunit of one 70s ribosome. the entire crystal structure contains two 70s ribosomes and is described in remark 400.
3V25	26	11	0.5407	0.6484	0.9643	0.8646	crystal structure of rmf bound to the 70s ribosome. this pdb entry contains coordinates for the 50s subunit of the 2nd ribosome in the asu
3UXR	22	13	0.5399	0.6487	0.9045	0.9201	the structure of thermorubin in complex with the 70s ribosome from thermus thermophilus. this file contains the 50s subunit of one 70s ribosome. the entire crystal structure contains two 70s ribosomes.
3OAT	4	7	0.5396	0.6401	-0.8806	-0.9572	crystal structure of the e. coli ribosome bound to telithromycin. this file contains the 50s subunit of the first 70s ribosome with telithromycin bound.
3HUZ	2	5	0.5392	0.627	-0.9463	-0.9088	structure of ef-p bound to the 70s ribosome; this file contains the 50s subunit for molecule ii.
3D2G	1	5	0.5388	0.7613	-0.9788	-0.7229	structural basis of thiamine pyrophosphate analogues binding to the eukaryotic riboswitch
3MS1	20	11	0.5386	0.5905	0.9978	0.9141	recognition of the amber stop codon by release factor rf1. this entry 3ms1 contains 50s ribosomal subunit. the 30s ribosomal subunit can be found in pdb entry 3mr8. molecule b in the same asymmetric unit is deposited as 3mrz (50s) and 3ms0 (30s).
3KNI	4	7	0.5385	0.5751	0.9809	0.9545	the structures of viomycin bound to the 70s ribosome. this file contains the 50s subunit for molecule i
3CD6	20	11	0.5381	0.5438	0.9917	0.9976	co-cystal of large ribosomal subunit mutant g2616a with cc-puromycin
3UZ6	7	13	0.5376	0.7419	-0.7721	-0.9385	structure analysis of ribosomal decoding. this entry contains the 30s ribosomal subunit of the first 70s molecule in the asymmetric unit for the cognate trna-tyr complex
2GYA	6	11	0.5374	0.6923	0.9012	0.8613	structure of the 50s subunit of a pre-translocational e. coli ribosome obtained by fitting atomic models for rna and protein components into cryo-em map emd-1056
2I2V	5	5	0.5372	0.7105	-0.8981	-0.8418	crystal structure of ribosome with messenger rna and the anticodon stem-loop of p-site trna. this file contains the 50s subunit of one 70s ribosome. the entire crystal structure contains two 70s ribosomes and is described in remark 400.
3KIY	16	7	0.5371	0.7242	-0.7613	-0.9742	structure of rele nuclease bound to the 70s ribosome (postcleavage state; part 4 of 4)
2XG2	1	1	0.5369	0.7418	-0.7867	-0.92	structure of cytotoxic domain of colicin e3 bound to the 70s ribosome (part 4 of 4)
2XG0	13	11	0.5362	0.6359	0.8933	0.9438	structure of cytotoxic domain of colicin e3 bound to the 70s ribosome (part 2 of 4)
2V47	1	1	0.5362	0.5408	-0.9959	-0.9956	structure of the ribosome recycling factor bound to the thermus thermophilus 70s ribosome with mrna, asl-phe and trna-fmet (part 2 of 4). this file contains the 50s subunit for molecule 1.
2Y17	12	13	0.5361	0.6512	0.9181	0.8966	ef-tu complex 3
3I8F	20	13	0.5356	0.659	0.9014	0.9017	elongation complex of the 70s ribosome with three trnas and mrna.this entry 3i8f contains 50s ribosomal subunit. the 30s ribosomal subunit can be found in pdb entry 3i8g. molecule b in the same asymmetric unit is deposited as 3i8g (30s) and 3i8f (50s).
3UZ3	12	13	0.5354	0.642	-0.9508	-0.8771	crystal structure analysis of ribosomal decoding. this entry contains the 30s ribosomal subunit of the first 70s molecule in the asymmetric unit for the near-cognate trna-leu complex with paromomycin.
3V2C	8	13	0.5354	0.6866	-0.849	-0.9185	crystal structure of yfia bound to the 70s ribosome. this pdb entry contains coordinates for the 30s subunit with bound yfia of the 1st ribosome in the asu
3TVE	16	7	0.5352	0.6078	0.9439	0.9327	crystal structure analysis of ribosomal decoding. this entry contains the 50s ribosomal subunit of the first 70s molecule in the asymmetric unit for the cognate trna-leu complex
2Y10	4	13	0.5349	0.6661	-0.8507	-0.9438	the crystal structure of ef-tu and trp-trna-trp bound to a cognate codon on the 70s ribosome.
1VQL	26	7	0.5345	0.5358	0.9981	0.9993	the structure of the transition state analogue "dcsn" bound to the large ribosomal subunit of haloarcula marismortui
3MRZ	21	11	0.5341	0.5862	0.9979	0.913	recognition of the amber stop codon by release factor rf1. this entry 3mrz contains 50s ribosomal subunit. the 30s ribosomal subunit can be found in pdb entry 3ms0. molecule a in the same asymmetric unit is deposited as 3mr8 (50s) and 3ms1 (30s).
3KIT	17	13	0.5338	0.6434	0.9103	0.9113	structure of rele nuclease bound to the 70s ribosome (precleavage state; part 4 of 4)
3HUW	2	4	0.5335	0.6646	0.8676	0.9251	structure of ef-p bound to the 70s ribosome; this file contains the 30s subunit, mrna, p-site trna and ef-p for molecule i.
3CC4	16	7	0.533	0.5363	0.9956	0.9981	co-crystal structure of anisomycin bound to the 50s ribosomal subunit
3TVG	8	13	0.5328	0.6733	-0.8445	-0.9369	crystal structure analysis of ribosomal decoding. this entry contains the 30s ribosomal subunit of the second 70s molecule in the asymmetric unit for the cognate trna-leu complex
2Z4L	6	5	0.532	0.7276	-0.8658	-0.8443	crystal structure of the bacterial ribosome from escherichia coli in complex with paromomycin and ribosome recycling factor (rrf). this file contains the 50s subunit of the first 70s ribosome, with paromomycin and rrf bound. the entire crystal structure contains two 70s ribosomes and is described in remark 400.
4ABS	17	11	0.5314	0.6944	0.9518	0.804	complex of smpb, a tmrna fragment and ef-tu-gdp-kirromycin with the 70s ribosome
2OTJ	15	7	0.5313	0.534	0.9983	0.9967	13-deoxytedanolide bound to the large subunit of haloarcula marismortui
3UYE	9	7	0.5312	0.5947	0.9451	0.9451	crystal structure analysis of ribosomal decoding. this entry contains the 50s ribosomal subunit of the first 70s molecule in the asymmetric unit for the near-cognate trna-leu complex
3V2F	24	11	0.5306	0.6951	-0.9133	-0.8357	crystal structure of yfia bound to the 70s ribosome. this pdb entry contains coordinates for the 50s subunit of the 2nd ribosome in the asu
3PYV	21	13	0.5298	0.6609	0.8842	0.9066	crystal structure of a complex containing domain 3 of crpv igr ires rna bound to the 70s ribosome. this file contains the 50s subunit of the second 70s ribosome.
3BBN	1	2	0.5298	0.6874	0.8403	0.9173	homology model for the spinach chloroplast 30s subunit fitted to 9.4a cryo-em map of the 70s chlororibosome.
2WRI	3	7	0.5297	0.596	-0.954	-0.9315	the structure of the ribosome with elongation factor g trapped in the post-translocational state (part 1 of 4).
3I1N	5	7	0.5295	0.5676	-0.9972	-0.9354	crystal structure of the e. coli 70s ribosome in an intermediate state of ratcheting
3OG0	8	11	0.5287	0.5911	0.9286	0.963	crystal structure of the e. coli ribosome bound to clindamycin. this file contains the 50s subunit of the second 70s ribosome.
2HGU	6	5	0.528	0.6892	0.9456	0.8101	70s t.th. ribosome functional complex with mrna and e- and p-site trnas at 4.5a. this entry 2hgu contains 50s ribosomal subunit. the 30s ribosomal subunit can be found in pdb entry 2hgr.
2UXC	5	7	0.5279	0.7358	-0.8619	-0.8323	crystal structure of an extended trna anticodon stem loop in complex with its cognate mrna ucgu in the context of the thermus thermophilus 30s subunit.
2UXB	2	4	0.5278	0.6349	0.9503	0.8747	crystal structure of an extended trna anticodon stem loop in complex with its cognate mrna gggu in the context of the thermus thermophilus 30s subunit.
3TVH	7	4	0.5266	0.6461	0.9022	0.9034	crystal structure analysis of ribosomal decoding. this entry contains the 50s ribosomal subunit of the second 70s molecule in the asymmetric unit for the cognate trna-leu complex
3L3C	1	5	0.5263	0.6545	-0.8086	-0.9943	crystal structure of the bacillus anthracis glms ribozyme bound to glc6p
3KIW	4	4	0.5261	0.7033	0.8574	0.8724	structure of rele nuclease bound to the 70s ribosome (postcleavage state; part 2 of 4)
2OTL	5	4	0.5257	0.6456	-0.8529	-0.9545	girodazole bound to the large subunit of haloarcula marismortui
2Y10	2	7	0.5251	0.7022	-0.8884	-0.8416	the crystal structure of ef-tu and trp-trna-trp bound to a cognate codon on the 70s ribosome.
2UU9	12	11	0.5249	0.6795	0.7909	0.9766	structure of the thermus thermophilus 30s ribosomal subunit complexed with a valine-asl with cmo5u in position 34 bound to an mrna with a gug-codon in the a-site and paromomycin.
1VQL	21	7	0.5248	0.5503	-0.998	-0.9555	the structure of the transition state analogue "dcsn" bound to the large ribosomal subunit of haloarcula marismortui
2XG0	1	1	0.5241	0.7237	-0.7882	-0.9187	structure of cytotoxic domain of colicin e3 bound to the 70s ribosome (part 2 of 4)
2WH2	14	7	0.524	0.7187	0.8517	0.8559	insights into translational termination from the structure of rf2 bound to the ribosome
1VS8	7	7	0.5237	0.5437	0.9905	0.9724	crystal structure of the bacterial ribosome from escherichia coli in complex with the antibiotic kasugamyin at 3.5a resolution. this file contains the 50s subunit of one 70s ribosome. the entire crystal structure contains two 70s ribosomes and is described in remark 400.
3I20	4	7	0.5229	0.5804	-0.9512	-0.947	crystal structure of the e. coli 70s ribosome in an intermediate state of ratcheting
2WDG	7	13	0.5227	0.6571	-0.8183	-0.9719	structure of the thermus thermophilus 70s ribosome in complex with mrna, paromomycin, acylated a-site trna, deacylated p-site trna, and e-site trna. this file contains the 30s subunit a-,p-, and e-site trnas and paromomycin for molecule i.
3UZ1	20	11	0.5222	0.657	-0.9714	-0.8181	crystal structure analysis of ribosomal decoding. this entry contains the 50s ribosomal subunit of the first 70s molecule in the asymmetric unit for the near-cognate trna-leu complex with paromomycin
2Z75	3	7	0.5222	0.6406	0.9179	0.888	t. tengcongensis glms ribozyme bound to glucosamine-6- phosphate
3KIY	4	4	0.522	0.7036	0.8523	0.8704	structure of rele nuclease bound to the 70s ribosome (postcleavage state; part 4 of 4)
3KIR	16	13	0.5215	0.6267	0.9121	0.9122	structure of rele nuclease bound to the 70s ribosome (precleavage state; part 2 of 4)
2UUC	11	11	0.5215	0.6637	0.812	0.9676	structure of the thermus thermophilus 30s ribosomal subunit complexed with a valine-asl with cmo5u in position 34 bound to an mrna with a gua-codon in the a-site and paromomycin.
3OHK	20	13	0.5214	0.6073	0.9279	0.9251	structure of the thermus thermophilus ribosome complexed with erythromycin. this file contains the 50s subunit of one 70s ribosome. the entire crystal structure contains two 70s ribosomes.
2WH4	12	7	0.5208	0.7205	0.848	0.8524	insights into translational termination from the structure of rf2 bound to the ribosome
2Y13	7	6	0.5208	0.7021	0.8197	0.9048	the crystal structure of ef-tu and g24a-trna-trp bound to a near-cognate codon on the 70s ribosome
3CCL	16	6	0.52	0.5228	0.9944	1.0001	structure of anisomycin resistant 50s ribosomal subunit: 23s rrna mutation u2535c. density for anisomycin is visible but not included in model.
3OFA	6	13	0.52	0.6219	-0.89	-0.9393	crystal structure of the e. coli ribosome bound to chloramphenicol. this file contains the 30s subunit of the first 70s ribosome.
2Y18	3	7	0.5193	0.7002	-0.8831	-0.8397	the crystal structure of ef-tu and trp-trna-trp bound to a cognate codon on the 70s ribosome.
2QBC	6	5	0.5191	0.7275	-0.8676	-0.8224	crystal structure of the bacterial ribosome from escherichia coli in complex with gentamicin. this file contains the 50s subunit of the second 70s ribosome, with gentamicin bound. the entire crystal structure contains two 70s ribosomes and is described in remark 400.
1VQ9	28	7	0.5189	0.5205	0.998	0.9989	the structure of cca-phe-cap-bio and the antibiotic sparsomycin bound to the large ribosomal subunit of haloarcula marismortui
2I2T	10	7	0.5189	0.5977	-0.8887	-0.9768	crystal structure of ribosome with messenger rna and the anticodon stem-loop of p-site trna. this file contains the 50s subunit of one 70s ribosome. the entire crystal structure contains two 70s ribosomes and is described in remark 400.
3CC7	15	7	0.5188	0.5259	0.9939	0.9925	structure of anisomycin resistant 50s ribosomal subunit: 23s rrna mutation c2487u
3I9E	28	13	0.5186	0.6297	-0.8973	-0.9176	initiation complex of 70s ribosome with two trnas and mrna. this entry 3i9e contains 50s ribosomal subunit of molecule a. the 30s ribosomal subunit can be found in pdb entry 3i9d. molecule b in the same asymmetric unit is deposited as 3i9b (30s) and 3i9c (50s)
2AW4	3	3	0.5186	0.5239	-1.0014	-0.9884	crystal structure of the bacterial ribosome from escherichia coli at 3.5 a resolution. this file contains the 50s subunit of one 70s ribosome. the entire crystal structure contains two 70s ribosomes and is described in remark 400.
3HUW	7	13	0.5183	0.597	-0.9169	-0.9468	structure of ef-p bound to the 70s ribosome; this file contains the 30s subunit, mrna, p-site trna and ef-p for molecule i.
3BBX	3	3	0.5178	0.5233	-1.0001	-0.9893	the hsp15 protein fitted into the low resolution cryo-em map of the 50s.nc-trna.hsp15 complex
3OHZ	24	13	0.5177	0.6126	0.9416	0.8974	structure of the thermus thermophilus 70s ribosome complexed with azithromycin. this file contains the 50s subunit of one 70s ribosome. the entire crystal structure contains two 70s ribosomes.
3V2D	24	11	0.5174	0.6984	0.9613	0.7706	crystal structure of yfia bound to the 70s ribosome. this pdb entry contains coordinates for the 50s subunit of the 1st ribosome in the asu
2GYA	3	7	0.5163	0.5346	-0.988	-0.9774	structure of the 50s subunit of a pre-translocational e. coli ribosome obtained by fitting atomic models for rna and protein components into cryo-em map emd-1056
3UOS	3	7	0.5157	0.5626	-0.9673	-0.9477	crystal structure of release factor rf3 trapped in the gtp state on a rotated conformation of the ribosome (without viomycin)
2QEX	19	11	0.5155	0.6389	0.9291	0.8684	negamycin binds to the wall of the nascent chain exit tunnel of the 50s ribosomal subunit
2Y0X	18	13	0.5155	0.6484	0.9035	0.8797	the crystal structure of ef-tu and a9c-trna-trp bound to a near-cognate codon on the 70s ribosome
3UMY	5	13	0.5153	0.6039	0.9966	0.8561	crystal structure of mutant ribosomal protein t217a tthl1 in complex with 80nt 23s rna from thermus thermophilus
4DR7	2	6	0.5149	0.5659	-0.9687	-0.9392	crystal structure of the thermus thermophilus (hb8) 30s ribosomal subunit with codon, crystallographically disordered near-cognate transfer rna anticodon stem-loop mismatched at the second codon position, and streptomycin bound
1HNZ	2	2	0.5146	0.6325	0.8803	0.9241	structure of the thermus thermophilus 30s ribosomal subunit in complex with hygromycin b
3UXT	6	11	0.5142	0.552	0.9599	0.9703	the structure of thermorubin in complex with the 70s ribosome from thermus thermophilus. this file contains the 30s subunit of one 70s ribosome. the entire crystal structure contains two 70s ribosomes.'
3I9C	24	11	0.514	0.6917	-0.9663	-0.7689	initiation complex of 70s ribosome with two trnas and mrna. this entry 3i9c contains 50s ribosomal subunit of molecule b. the 30s ribosomal subunit can be found in pdb entry 3i9b. molecule a in the same asymmetric unit is deposited as 3i9d (30s) and 3i9e (50s)
2XQD	5	7	0.5139	0.5799	-0.9001	-0.9845	the structure of ef-tu and aminoacyl-trna bound to the 70s ribosome with a gtp analog
2WDH	8	13	0.5137	0.6544	-0.8086	-0.9707	structure of the thermus thermophilus 70s ribosome in complex with mrna, paromomycin, acylated a-site trna, deacylated p-site trna, and e-site trna. this file contains the 30s subunit a-,p-, and e-site trnas and paromomycin for molecule ii.
2OGO	2	2	0.5137	0.6709	-0.9093	-0.8419	the crystal structure of the large ribosomal subunit from deinococcus radiodurans complexed with the pleuromutilin derivative retapamulin (sb-275833)
2Z4N	6	5	0.5134	0.7034	-0.8672	-0.8417	crystal structure of the bacterial ribosome from escherichia coli in complex with paromomycin and ribosome recycling factor (rrf). this file contains the 50s subunit of the second 70s ribosome, with paromomycin and rrf bound. the entire crystal structure contains two 70s ribosomes and is described in remark 400.
3CPW	15	7	0.5132	0.7044	-0.978	-0.7448	the structure of the antibiotic linezolid bound to the large ribosomal subunit of haloarcula marismortui
3CCR	24	7	0.5121	0.6477	-0.8275	-0.9552	structure of anisomycin resistant 50s ribosomal subunit: 23s rrna mutation a2488c. density for anisomycin is visible but not included in the model.
3I20	7	7	0.512	0.5654	-0.9429	-0.9604	crystal structure of the e. coli 70s ribosome in an intermediate state of ratcheting
1YJN	10	5	0.5115	0.615	-0.8899	-0.9345	crystal structure of clindamycin bound to the g2099a mutant 50s ribosomal subunit of haloarcula marismortui
1VQ9	30	7	0.5109	0.5703	-0.9443	-0.9486	the structure of cca-phe-cap-bio and the antibiotic sparsomycin bound to the large ribosomal subunit of haloarcula marismortui
3U56	2	13	0.5108	0.611	0.9919	0.8427	crystal structure of mutant ribosomal protein t217v tthl1 in complex with 80nt 23s rna from thermus thermophilus
1I96	14	13	0.5107	0.5837	-0.9024	-0.9696	crystal structure of the 30s ribosomal subunit from thermus thermophilus in complex with the translation initiation factor if3 (c-terminal domain)
3G71	13	7	0.5107	0.5142	0.9985	0.9945	co-crystal structure of bruceantin bound to the large ribosomal subunit
1VQP	9	7	0.5107	0.5157	0.993	0.9973	the structure of the transition state analogue "rap" bound to the large ribosomal subunit of haloarcula marismortui
1VQ9	38	11	0.5105	0.654	0.9371	0.8329	the structure of cca-phe-cap-bio and the antibiotic sparsomycin bound to the large ribosomal subunit of haloarcula marismortui
2UUC	7	7	0.5103	0.6679	-0.8962	-0.8523	structure of the thermus thermophilus 30s ribosomal subunit complexed with a valine-asl with cmo5u in position 34 bound to an mrna with a gua-codon in the a-site and paromomycin.
3F1F	11	7	0.5101	0.6677	-0.862	-0.8863	crystal structure of a translation termination complex formed with release factor rf2. this file contains the 50s subunit of one 70s ribosome. the entire crystal structure contains two 70s ribosomes as described in remark 400.
3OFC	9	7	0.5099	0.5792	-0.9488	-0.9278	crystal structure of the e. coli ribosome bound to chloramphenicol. this file contains the 50s subunit of the first 70s ribosome with chloramphenicol bound.
2QOW	5	4	0.5097	0.6656	0.9487	0.8072	crystal structure of the bacterial ribosome from escherichia coli in complex with spectinomycin. this file contains the 30s subunit of the second 70s ribosome, with spectinomycin bound. the entire crystal structure contains two 70s ribosomes.
2Y0Z	13	13	0.5093	0.6628	0.8998	0.8538	the crystal structure of ef-tu and g24a-trna-trp bound to a near-cognate codon on the 70s ribosome
3PYT	21	13	0.5086	0.6385	0.8867	0.8983	crystal structure of a complex containing domain 3 of crpv igr ires rna bound to the 70s ribosome. this file contains the 50s subunit of the first 70s ribosome.
1IBM	12	11	0.5086	0.637	-0.9459	-0.844	structure of the thermus thermophilus 30s ribosomal subunit in complex with a messenger rna fragment and cognate transfer rna anticodon stem-loop bound at the a site
2XG0	5	5	0.5081	0.5568	-0.958	-0.9524	structure of cytotoxic domain of colicin e3 bound to the 70s ribosome (part 2 of 4)
3OHZ	20	11	0.508	0.6817	0.9672	0.7704	structure of the thermus thermophilus 70s ribosome complexed with azithromycin. this file contains the 50s subunit of one 70s ribosome. the entire crystal structure contains two 70s ribosomes.
1HNW	3	7	0.5078	0.6575	-0.9415	-0.8201	structure of the thermus thermophilus 30s ribosomal subunit in complex with tetracycline
3V2D	26	11	0.5077	0.6784	-0.9057	-0.8262	crystal structure of yfia bound to the 70s ribosome. this pdb entry contains coordinates for the 50s subunit of the 1st ribosome in the asu
4DHA	13	7	0.5074	0.6656	0.7661	0.995	crystal structure of yaej bound to the 70s ribosome
3PYR	1	1	0.5074	0.7223	-0.7643	-0.919	crystal structure of a complex containing domain 3 from the psiv igr ires rna bound to the 70s ribosome. this file contains the 50s subunit of the second 70s ribosome.
3KNK	5	7	0.507	0.6206	-0.8706	-0.9382	the structures of viomycin bound to the 70s ribosome. this file contains the 50s subunit for molecule ii.
1YJ9	9	5	0.5067	0.6516	-0.8571	-0.9071	crystal structure of the mutant 50s ribosomal subunit of haloarcula marismortui containing a three residue deletion in l22
2QBA	6	5	0.5057	0.7129	-0.8623	-0.8225	crystal structure of the bacterial ribosome from escherichia coli in complex with gentamicin. this file contains the 50s subunit of the first 70s ribosome, with gentamicin bound. the entire crystal structure contains two 70s ribosomes and is described in remark 400.
2ZJR	4	6	0.5055	0.5402	0.9527	0.9822	refined native structure of the large ribosomal subunit (50s) from deinococcus radiodurans
3UZ2	21	13	0.5053	0.6919	0.8042	0.9081	crystal structure analysis of ribosomal decoding. this entry contains the 50s ribosomal subunit of the second 70s molecule in the asymmetric unit for the near-cognate trna-leu complex with paromomycin.
3KNI	6	7	0.5053	0.5861	0.993	0.8682	the structures of viomycin bound to the 70s ribosome. this file contains the 50s subunit for molecule i
2OTL	8	5	0.5049	0.5066	0.9981	0.9984	girodazole bound to the large subunit of haloarcula marismortui
1Y69	3	7	0.5042	0.5467	-0.9484	-0.9724	rrf domain i in complex with the 50s ribosomal subunit from deinococcus radiodurans
1IBK	11	7	0.5036	0.5691	-0.898	-0.9853	structure of the thermus thermophilus 30s ribosomal subunit in complex with the antibiotic paromomycin
3OH5	24	13	0.5032	0.6204	0.9025	0.8986	structure of the thermus thermophilus 70s ribosome complexed with chloramphenicol. this file contains the 50s subunit of one 70s ribosome. the entire crystal structure contains two 70s ribosomes.
1VS8	5	7	0.5031	0.5414	-0.9509	-0.9772	crystal structure of the bacterial ribosome from escherichia coli in complex with the antibiotic kasugamyin at 3.5a resolution. this file contains the 50s subunit of one 70s ribosome. the entire crystal structure contains two 70s ribosomes and is described in remark 400.
3I8G	7	13	0.503	0.715	-0.7585	-0.9274	elongation complex of the 70s ribosome with three trnas and mrna. this entry 3i8g contains 30s ribosomal subnit.the 50s ribosomal subunit can be found in pdb entry 3i8f. molecule b in the same asymmetric unit is deposited as 3i8g (30s) and 3i8f (50s).
3CCR	12	7	0.5028	0.5165	0.9983	0.975	structure of anisomycin resistant 50s ribosomal subunit: 23s rrna mutation a2488c. density for anisomycin is visible but not included in the model.
4DR6	3	7	0.5025	0.6266	-0.9149	-0.8766	crystal structure of the thermus thermophilus (hb8) 30s ribosomal subunit with codon, near-cognate transfer rna anticodon stem-loop mismatched at the first codon position and streptomycin bound
3KNI	8	11	0.5022	0.7104	-0.9929	-0.712	the structures of viomycin bound to the 70s ribosome. this file contains the 50s subunit for molecule i
3V22	1	7	0.5017	0.5642	-0.9759	-0.9111	crystal structure of rmf bound to the 70s ribosome. this pdb entry contains coordinates for the 30s subunit with bound rmf of the 1st ribosome in the asu
3V26	8	11	0.5016	0.7015	0.9909	0.7216	crystal structure of hpf bound to the 70s ribosome. this pdb entry contains coordinates for the 30s subunit with bound hpf of the 1st ribosome in the asu
1VQ6	19	7	0.5015	0.5208	-0.9968	-0.9659	the structure of c-hpmn and cca-phe-cap-bio bound to the large ribosomal subunit of haloarcula marismortui
3CCL	39	11	0.5014	0.5041	0.9972	0.9975	structure of anisomycin resistant 50s ribosomal subunit: 23s rrna mutation u2535c. density for anisomycin is visible but not included in model.
3I1R	6	7	0.5014	0.6361	-0.985	-0.8001	crystal structure of the e. coli 70s ribosome in an intermediate state of ratcheting
3G6E	14	7	0.5012	0.5049	0.9971	0.9955	co-crystal structure of homoharringtonine bound to the large ribosomal subunit
1NJM	6	6	0.501	0.7146	-0.8625	-0.8127	the crystal structure of the 50s large ribosomal subunit from deinococcus radiodurans complexed with a trna acceptor stem mimic (asm) and the antibiotic sparsomycin
3UZ1	23	11	0.4999	0.5695	0.9331	0.9406	crystal structure analysis of ribosomal decoding. this entry contains the 50s ribosomal subunit of the first 70s molecule in the asymmetric unit for the near-cognate trna-leu complex with paromomycin
2WRK	3	7	0.4999	0.5596	-0.9558	-0.9347	the structure of the ribosome with elongation factor g trapped in the post-translocational state (part 3 of 4).
1NJP	5	6	0.4998	0.7134	-0.8621	-0.8126	the crystal structure of the 50s large ribosomal subunit from deinococcus radiodurans complexed with a trna acceptor stem mimic (asm)
3I55	6	4	0.4997	0.5383	-0.9595	-0.9674	co-crystal structure of mycalamide a bound to the large ribosomal subunit
1VQ5	20	7	0.4991	0.5154	-0.9953	-0.9728	the structure of the transition state analogue "raa" bound to the large ribosomal subunit of haloarcula marismortui
3OTO	6	13	0.4991	0.5668	-0.9689	-0.9089	crystal structure of the 30s ribosomal subunit from a ksga mutant of thermus thermophilus (hb8)
3ZVP	3	5	0.499	0.5218	-0.958	-0.9982	crystal structure of the hybrid state of ribosome in complex with the guanosine triphosphatase release factor 3
1VQN	26	7	0.4987	0.5588	-0.9539	-0.9356	the structure of cc-hpmn and cca-phe-cap-bio bound to the large ribosomal subunit of haloarcula marismortui
2I2V	11	7	0.4985	0.5725	-0.891	-0.9773	crystal structure of ribosome with messenger rna and the anticodon stem-loop of p-site trna. this file contains the 50s subunit of one 70s ribosome. the entire crystal structure contains two 70s ribosomes and is described in remark 400.
1VQN	9	7	0.4982	0.6084	-0.9744	-0.8403	the structure of cc-hpmn and cca-phe-cap-bio bound to the large ribosomal subunit of haloarcula marismortui
3E1D	3	13	0.4981	0.5852	-0.9155	-0.9294	structure of the 50s subunit of e. coli ribosome in post-accommodation state
3V22	7	13	0.4976	0.6586	-0.7885	-0.9581	crystal structure of rmf bound to the 70s ribosome. this pdb entry contains coordinates for the 30s subunit with bound rmf of the 1st ribosome in the asu
3KIX	3	7	0.4974	0.5915	-0.8493	-0.9901	structure of rele nuclease bound to the 70s ribosome (postcleavage state; part 3 of 4)
1NWY	2	5	0.4974	0.6976	-0.9665	-0.7376	complex of the large ribosomal subunit from deinococcus radiodurans with azithromycin
2Y13	6	4	0.4973	0.6406	0.8591	0.9034	the crystal structure of ef-tu and g24a-trna-trp bound to a near-cognate codon on the 70s ribosome
3UYE	19	11	0.4971	0.5727	0.927	0.9363	crystal structure analysis of ribosomal decoding. this entry contains the 50s ribosomal subunit of the first 70s molecule in the asymmetric unit for the near-cognate trna-leu complex
1KD1	4	4	0.497	0.6398	-0.8356	-0.9295	co-crystal structure of spiramycin bound to the 50s ribosomal subunit of haloarcula marismortui
3PYO	1	1	0.4966	0.7091	-0.7615	-0.9196	crystal structure of a complex containing domain 3 from the psiv igr ires rna bound to the 70s ribosome. this file contains the 50s subunit of the first 70s ribosome.
1IBL	4	7	0.4965	0.5806	-0.8635	-0.9902	structure of the thermus thermophilus 30s ribosomal subunit in complex with a messenger rna fragment and cognate transfer rna anticodon stem-loop bound at the a site and with the antibiotic paromomycin
3KIU	3	7	0.4964	0.5913	-0.848	-0.9898	structure of rele nuclease bound to the 70s ribosome (postcleavage state; part 1 of 4)
3IZU	9	11	0.4959	0.6614	0.8953	0.8374	structural insights into cognate vs. near-cognate discrimination during decoding. this entry contains the large subunit of a ribosome programmed with a cognate codon
4GAS	1	1	0.4958	0.6237	0.8772	0.9061	allosteric control of the ribosome by small-molecule antibiotics
3OI1	24	13	0.4953	0.5877	0.9465	0.8904	structure of the thermus thermophilus 70s ribosome complexed with azithromycin. this file contains the 50s subunit of one 70s ribosome. the entire crystal structure contains two 70s ribosomes.
1NWX	2	5	0.4952	0.6941	-0.9665	-0.738	complex of the large ribosomal subunit from deinococcus radiodurans with abt-773
1VQL	34	11	0.4951	0.5577	-0.9282	-0.9562	the structure of the transition state analogue "dcsn" bound to the large ribosomal subunit of haloarcula marismortui
3OFR	9	7	0.4948	0.6771	0.9135	0.7999	crystal structure of the e. coli ribosome bound to erythromycin. this file contains the 50s subunit of the first 70s ribosome with erthromycin bound.
3I1R	11	7	0.4946	0.6695	-0.9408	-0.7851	crystal structure of the e. coli 70s ribosome in an intermediate state of ratcheting
2UXB	3	7	0.4946	0.5844	-0.8899	-0.9511	crystal structure of an extended trna anticodon stem loop in complex with its cognate mrna gggu in the context of the thermus thermophilus 30s subunit.
3KNN	3	7	0.4945	0.6151	-0.9467	-0.849	the structures of capreomycin bound to the 70s ribosome. this file contains the 30s subunit for molecule ii
3OI1	2	2	0.4944	0.6007	-0.9948	-0.8272	structure of the thermus thermophilus 70s ribosome complexed with azithromycin. this file contains the 50s subunit of one 70s ribosome. the entire crystal structure contains two 70s ribosomes.
2Y0V	19	13	0.4938	0.6241	0.899	0.8801	the crystal structure of ef-tu and a9c-trna-trp bound to a near-cognate codon on the 70s ribosome
1NJN	4	6	0.4933	0.704	-0.8621	-0.8126	the crystal structure of the 50s large ribosomal subunit from deinococcus radiodurans complexed with the antibiotic sparsomycin
4GXY	1	13	0.4931	0.6268	-0.801	-0.9821	rna structure
2QBK	12	7	0.4923	0.5991	0.9086	0.9043	crystal structure of the bacterial ribosome from escherichia coli in complex with gentamicin and ribosome recycling factor (rrf). this file contains the 50s subunit of the second 70s ribosome, with gentamicin and rrf bound. the entire crystal structure contains two 70s ribosomes and is described in remark 400.
1FJG	2	7	0.4922	0.6313	-0.899	-0.8671	structure of the thermus thermophilus 30s ribosomal subunit in complex with the antibiotics streptomycin, spectinomycin, and paromomycin
2Y13	12	13	0.4917	0.6653	0.7951	0.9293	the crystal structure of ef-tu and g24a-trna-trp bound to a near-cognate codon on the 70s ribosome
2H0Z	4	7	0.4916	0.6204	0.9068	0.8736	pre-cleavage state of the thermoanaerobacter tengcongensis glms ribozyme bound to glucose-6-phosphate
1OND	3	5	0.4916	0.6828	-0.9671	-0.7444	the crystal structure of the 50s large ribosomal subunit from deinococcus radiodurans complexed with troleandomycin macrolide antibiotic
2H0X	3	7	0.4914	0.6402	0.9016	0.8513	pre-cleavage state of the thermoanaerobacter tengcongensis glms ribozyme
3I9E	7	4	0.491	0.6422	0.8438	0.906	initiation complex of 70s ribosome with two trnas and mrna. this entry 3i9e contains 50s ribosomal subunit of molecule a. the 30s ribosomal subunit can be found in pdb entry 3i9d. molecule b in the same asymmetric unit is deposited as 3i9b (30s) and 3i9c (50s)
3I55	7	5	0.49	0.5884	-0.9042	-0.9209	co-crystal structure of mycalamide a bound to the large ribosomal subunit
2XG2	13	11	0.4893	0.5839	0.8858	0.9459	structure of cytotoxic domain of colicin e3 bound to the 70s ribosome (part 4 of 4)
3I8I	15	7	0.4891	0.5567	0.9898	0.8874	elongation complex of the 70s ribosome with three trnas and mrna. this entry 3i8i contains 50s ribosomal subnit. the 30s ribosomal subunit can be found in pdb entry 3i8h. molecule a in the same asymmetric unit is deposited as 3i8f (50s) and 3i8g (30s).
3TVG	9	13	0.4891	0.5848	-0.9615	-0.8698	crystal structure analysis of ribosomal decoding. this entry contains the 30s ribosomal subunit of the second 70s molecule in the asymmetric unit for the cognate trna-leu complex
1VQL	10	7	0.489	0.6	-0.9757	-0.8351	the structure of the transition state analogue "dcsn" bound to the large ribosomal subunit of haloarcula marismortui
1I96	7	7	0.489	0.5351	-0.9293	-0.9833	crystal structure of the 30s ribosomal subunit from thermus thermophilus in complex with the translation initiation factor if3 (c-terminal domain)
2OGO	3	4	0.489	0.6477	-0.9105	-0.8292	the crystal structure of the large ribosomal subunit from deinococcus radiodurans complexed with the pleuromutilin derivative retapamulin (sb-275833)
1YIT	19	7	0.4887	0.5157	-0.993	-0.9543	crystal structure of virginiamycin m and s bound to the 50s ribosomal subunit of haloarcula marismortui
2Z74	4	7	0.4884	0.6554	0.8936	0.8337	t. tengcongensis glms ribozyme bound to glucose-6-phosphate
3F1H	9	7	0.4881	0.6436	-0.8612	-0.8805	crystal structure of a translation termination complex formed with release factor rf2. this file contains the 50s subunit of the second 70s ribosome. the entire crystal structure contains two 70s ribosomes as described in remark 400.
3V2E	3	7	0.4881	0.5726	-0.8712	-0.9783	crystal structure of yfia bound to the 70s ribosome. this pdb entry contains coordinates for the 30s subunit with bound yfia of the 2nd ribosome in the asu
3GX5	5	7	0.4876	0.5722	-0.9512	-0.8957	crystal structure of t. tencongensis sam-i riboswitch variant a94g/u34 bound with sam
3UZL	6	7	0.4873	0.571	-0.9184	-0.9292	crystal structure analysis of ribosomal decoding. this entry contains the 30s ribosomal subunit of the first 70s molecule in the asymmetric unit for the near-cognate trna-tyr complex with paromomycin
4ABS	10	7	0.4872	0.5745	0.9835	0.8622	complex of smpb, a tmrna fragment and ef-tu-gdp-kirromycin with the 70s ribosome
2QA4	17	13	0.4871	0.6194	0.8578	0.9167	a more complete structure of the the l7/l12 stalk of the haloarcula marismortui 50s large ribosomal subunit
1PNY	11	11	0.4869	0.5465	0.9681	0.9202	crystal structure of the wild type ribosome from e. coli, 50s subunit of 70s ribosome. this file, 1pny, contains only molecules of the 50s ribosomal subunit. the 30s subunit is in the pdb file 1pnx.
3CXC	16	7	0.4862	0.5218	-0.9941	-0.9372	the structure of an enhanced oxazolidinone inhibitor bound to the 50s ribosomal subunit of h. marismortui
1I95	3	11	0.4862	0.5877	0.9874	0.8378	crystal structure of the 30s ribosomal subunit from thermus thermophilus in complex with edeine
4ABS	19	11	0.4858	0.6135	-0.9021	-0.8777	complex of smpb, a tmrna fragment and ef-tu-gdp-kirromycin with the 70s ribosome
3UXQ	20	13	0.4856	0.5652	0.9541	0.9005	the structure of thermorubin in complex with the 70s ribosome from thermus thermophilus. this file contains the 50s subunit of one 70s ribosome. the entire crystal structure contains two 70s ribosomes.
2HGP	3	4	0.4856	0.6254	0.9656	0.8041	crystal structure of the 70s thermus thermophilus ribosome with translocated and rotated shine-dalgarno duplex. this entry 2hgp contains 30s ribosomal subunit. the 50s ribosomal subunit can be found in pdb entry 2hgq.
2XQE	6	6	0.4855	0.6318	0.7773	0.9887	the structure of ef-tu and aminoacyl-trna bound to the 70s ribosome with a gtp analog
4AQY	5	13	0.4851	0.5707	-0.9525	-0.8923	structure of ribosome-apramycin complexes
3UXR	10	6	0.485	0.5744	0.8864	0.9525	the structure of thermorubin in complex with the 70s ribosome from thermus thermophilus. this file contains the 50s subunit of one 70s ribosome. the entire crystal structure contains two 70s ribosomes.
2QOV	2	3	0.4847	0.4957	-0.9932	-0.9844	crystal structure of the bacterial ribosome from escherichia coli in complex with spectinomycin. this file contains the 50s subunit of the first 70s ribosome. the entire crystal structure contains two 70s ribosomes.
1YI2	22	7	0.4846	0.5137	-0.9907	-0.9521	crystal structure of erythromycin bound to the g2099a mutant 50s ribosomal subunit of haloarcula marismortui
1VQK	8	7	0.4844	0.6131	-0.9747	-0.8106	the structure of ccda-phe-cap-bio bound to the a site of the ribosomal subunit of haloarcula marismortui
2QOX	5	7	0.4842	0.5605	0.9334	0.9254	crystal structure of the bacterial ribosome from escherichia coli in complex with spectinomycin. this file contains the 50s subunit of the second 70s ribosome. the entire crystal structure contains two 70s ribosomes.
2XUY	3	7	0.4842	0.5552	-0.9526	-0.9154	trna translocation on the 70s ribosome: the post- translocational translocation intermediate ti(post)
3FWO	1	6	0.4842	0.6021	0.9491	0.8472	the large ribosomal subunit from deinococcus radiodurans complexed with methymycin
2VQF	4	7	0.484	0.6787	-0.8867	-0.8041	modified uridines with c5-methylene substituents at the first position of the trna anticodon stabilize u-g wobble pairing during decoding
3DF2	8	7	0.4836	0.5297	-0.9281	-0.9837	crystal structure of the bacterial ribosome from escherichia coli in complex with hygromycin b. this file contains the 50s subunit of the first 70s ribosome. the entire crystal structure contains two 70s ribosomes.
1YI2	14	6	0.4835	0.486	0.9962	0.9986	crystal structure of erythromycin bound to the g2099a mutant 50s ribosomal subunit of haloarcula marismortui
2XZM	1	4	0.4835	0.6272	0.8294	0.9292	crystal structure of the eukaryotic 40s ribosomal subunit in complex with initiation factor 1. this file contains the 40s subunit and initiation factor for molecule 1
2UU9	8	7	0.4833	0.5862	-0.8329	-0.9898	structure of the thermus thermophilus 30s ribosomal subunit complexed with a valine-asl with cmo5u in position 34 bound to an mrna with a gug-codon in the a-site and paromomycin.
3G6E	33	11	0.4831	0.5349	-0.9625	-0.9384	co-crystal structure of homoharringtonine bound to the large ribosomal subunit
3UXR	17	11	0.4822	0.6723	0.9323	0.7693	the structure of thermorubin in complex with the 70s ribosome from thermus thermophilus. this file contains the 50s subunit of one 70s ribosome. the entire crystal structure contains two 70s ribosomes.
2Y16	6	13	0.4822	0.5585	-0.945	-0.9135	the crystal structure of ef-tu and g24a-trna-trp bound to a cognate codon on the 70s ribosome.
2UUA	3	7	0.4821	0.6532	-0.9173	-0.8045	structure of the thermus thermophilus 30s ribosomal subunit complexed with a valine-asl with cmo5u in position 34 bound to an mrna with a guc-codon in the a-site and paromomycin.
1VQP	8	7	0.4817	0.5958	-0.974	-0.83	the structure of the transition state analogue "rap" bound to the large ribosomal subunit of haloarcula marismortui
3TVF	6	11	0.4812	0.5658	0.9447	0.9001	crystal structure analysis of ribosomal decoding. this entry contains the 30s ribosomal subunit of the first 70s molecule in the asymmetric unit for the cognate trna-leu complex
3TVE	19	7	0.481	0.4961	0.9825	0.9866	crystal structure analysis of ribosomal decoding. this entry contains the 50s ribosomal subunit of the first 70s molecule in the asymmetric unit for the cognate trna-leu complex
3KIW	25	13	0.4809	0.5915	0.888	0.9156	structure of rele nuclease bound to the 70s ribosome (postcleavage state; part 2 of 4)
1VQM	10	7	0.4809	0.4925	0.9908	0.9855	the structure of the transition state analogue "dan" bound to the large ribosomal subunit of haloarcula marismortui
3CC4	25	7	0.4806	0.5113	-0.991	-0.9484	co-crystal structure of anisomycin bound to the 50s ribosomal subunit
3OGE	3	7	0.4806	0.633	-0.9382	-0.8091	structure of the thermus thermophilus ribosome complexed with chloramphenicol. this file contains the 30s subunit of one 70s ribosome. the entire crystal structure contains two 70s ribosomes.
1YJN	16	6	0.4798	0.6034	0.9916	0.8018	crystal structure of clindamycin bound to the g2099a mutant 50s ribosomal subunit of haloarcula marismortui
3UZ1	16	7	0.4797	0.5386	0.9358	0.9516	crystal structure analysis of ribosomal decoding. this entry contains the 50s ribosomal subunit of the first 70s molecule in the asymmetric unit for the near-cognate trna-leu complex with paromomycin
3V23	17	7	0.4796	0.6654	-0.8561	-0.8418	crystal structure of rmf bound to the 70s ribosome. this pdb entry contains coordinates for the 50s subunit of the 1st ribosome in the asu
2Y12	4	5	0.4793	0.5213	0.9795	0.9386	the crystal structure of ef-tu and g24a-trna-trp bound to a near-cognate codon on the 70s ribosome
3KNN	6	13	0.479	0.617	-0.8118	-0.9564	the structures of capreomycin bound to the 70s ribosome. this file contains the 30s subunit for molecule ii
1VQP	33	11	0.4789	0.5488	-0.9117	-0.957	the structure of the transition state analogue "rap" bound to the large ribosomal subunit of haloarcula marismortui
2QBI	12	7	0.4782	0.5829	0.9067	0.9047	crystal structure of the bacterial ribosome from escherichia coli in complex with gentamicin and ribosome recycling factor (rrf). this file contains the 50s subunit of the first 70s ribosome, with gentamicin and rrf bound. the entire crystal structure contains two 70s ribosomes and is described in remark 400.
2OTL	16	7	0.4779	0.4802	0.9986	0.9964	girodazole bound to the large subunit of haloarcula marismortui
1VQ9	14	7	0.4778	0.611	-0.9809	-0.7971	the structure of cca-phe-cap-bio and the antibiotic sparsomycin bound to the large ribosomal subunit of haloarcula marismortui
1Q86	7	5	0.4778	0.578	-0.8837	-0.9355	crystal structure of cca-phe-cap-biotin bound simultaneously at half occupancy to both the a-site and p- site of the the 50s ribosomal subunit.
3DF2	11	7	0.4775	0.522	-0.9273	-0.9863	crystal structure of the bacterial ribosome from escherichia coli in complex with hygromycin b. this file contains the 50s subunit of the first 70s ribosome. the entire crystal structure contains two 70s ribosomes.
3CCV	39	11	0.4772	0.5384	-0.945	-0.9377	structure of anisomycin resistant 50s ribosomal subunit: 23s rrna mutation g2616a
3CCS	19	7	0.4772	0.5885	-0.8314	-0.9751	structure of anisomycin resistant 50s ribosomal subunit: 23s rrna mutation g2482a
1VSP	1	2	0.4772	0.6645	-0.7485	-0.9593	interactions and dynamics of the shine-dalgarno helix in the 70s ribosome. this file, 1vsp, contains the 50s ribosome subunit. 30s ribosome subunit is in the file 2qnh
1I94	2	7	0.4771	0.5414	-0.9816	-0.8978	crystal structures of the small ribosomal subunit with tetracycline, edeine and if3
3U5H	5	7	0.477	0.5529	-0.9396	-0.918	the structure of the eukaryotic ribosome at 3.0 a resolution. this entry contains ribosomal rna and ions of the 60s subunit, ribosome b
2QOU	2	2	0.4767	0.6606	0.8325	0.8668	crystal structure of the bacterial ribosome from escherichia coli in complex with spectinomycin. this file contains the 30s subunit of the first 70s ribosome, with spectinomycin bound. the entire crystal structure contains two 70s ribosomes.
1MZP	1	5	0.4759	0.535	0.9834	0.9043	structure of the l1 protuberance in the ribosome
3PYR	16	7	0.4757	0.616	0.8681	0.8895	crystal structure of a complex containing domain 3 from the psiv igr ires rna bound to the 70s ribosome. this file contains the 50s subunit of the second 70s ribosome.
3V25	19	7	0.4754	0.6741	-0.846	-0.8334	crystal structure of rmf bound to the 70s ribosome. this pdb entry contains coordinates for the 50s subunit of the 2nd ribosome in the asu
3DLL	3	6	0.4751	0.6309	0.7727	0.9745	the oxazolidinone antibiotics perturb the ribosomal peptidyl-transferase center and effect trna positioning
3CME	21	11	0.4746	0.4947	0.9821	0.9768	the structure of ca and cca-phe-cap-bio bound to the large ribosomal subunit of haloarcula marismortui
3CC4	18	7	0.4746	0.4778	0.999	0.9942	co-crystal structure of anisomycin bound to the 50s ribosomal subunit
3OI3	7	3	0.4743	0.6423	0.8527	0.866	structure of the thermus thermophilus 70s ribosome complexed with telithromycin. this file contains the 50s subunit of one 70s ribosome. the entire crystal structure contains two 70s ribosomes.
2VQF	5	7	0.4742	0.6477	-0.8776	-0.8343	modified uridines with c5-methylene substituents at the first position of the trna anticodon stabilize u-g wobble pairing during decoding
1YIJ	21	7	0.4741	0.4945	-0.9937	-0.9646	crystal structure of telithromycin bound to the g2099a mutant 50s ribosomal subunit of haloarcula marismortui
3OFD	3	7	0.474	0.4942	0.9824	0.9762	crystal structure of the e. coli ribosome bound to chloramphenicol. this file contains the 50s subunit of the second 70s ribosome.
2GCV	2	4	0.4739	0.632	-0.802	-0.9349	post-cleavage state of the thermoanaerobacter tengcongensis glms ribozyme
1Q7Y	10	7	0.4738	0.4776	0.9927	0.9993	crystal structure of ccdap-puromycin bound at the peptidyl transferase center of the 50s ribosomal subunit
3F1E	6	7	0.4736	0.52	0.9379	0.971	crystal structure of a translation termination complex formed with release factor rf2. this file contains the 30s subunit, rf2, two trna, and mrna molecules of one 70s ribosome. the entire crystal structure contains two 70s ribosomes as described in remark 400.
3CCM	37	11	0.4735	0.5145	-0.9543	-0.9643	structure of anisomycin resistant 50s ribosomal subunit: 23s rrna mutation g2611u
3CCU	21	7	0.473	0.476	0.9982	0.9954	structure of anisomycin resistant 50s ribosomal subunit: 23s rrna mutation g2482c
3B4B	4	7	0.4728	0.6617	0.8769	0.8147	t. tengcongensis glms ribozyme with g40a mutation, bound to glucosamine-6-phosphate and a substrate rna with a 2'5'- phosphodiester linkage
3CCQ	14	7	0.4726	0.4741	0.9986	0.998	structure of anisomycin resistant 50s ribosomal subunit: 23s rrna mutation a2488u
3CCL	30	7	0.4725	0.4931	-0.9922	-0.9657	structure of anisomycin resistant 50s ribosomal subunit: 23s rrna mutation u2535c. density for anisomycin is visible but not included in model.
3KIS	4	7	0.4725	0.5717	-0.8595	-0.9615	structure of rele nuclease bound to the 70s ribosome (precleavage state; part 3 of 4)
2QP1	9	7	0.4723	0.5133	-0.967	-0.9514	crystal structure of the bacterial ribosome from escherichia coli in complex with spectinomycin and neomycin. this file contains the 50s subunit of the second 70s ribosome, with neomycin bound. the entire crystal structure contains two 70s ribosomes.
3OGY	3	7	0.4723	0.6298	-0.9309	-0.8055	structure of the thermus thermophilus ribosome complexed with chloramphenicol. this file contains the 30s subunit of one 70s ribosome. the entire crystal structure contains two 70s ribosomes.
3PYR	13	7	0.472	0.5521	0.966	0.8851	crystal structure of a complex containing domain 3 from the psiv igr ires rna bound to the 70s ribosome. this file contains the 50s subunit of the second 70s ribosome.
3UZN	24	13	0.4719	0.6056	0.909	0.8573	crystal structure analysis of ribosomal decoding. this entry contains the 50s ribosomal subunit of the first 70s molecule in the asymmetric unit for the near-cognate trna-tyr complex with paromomycin
3UZN	1	2	0.4716	0.6231	0.876	0.8638	crystal structure analysis of ribosomal decoding. this entry contains the 50s ribosomal subunit of the first 70s molecule in the asymmetric unit for the near-cognate trna-tyr complex with paromomycin
2WWQ	2	3	0.4714	0.6576	-0.8487	-0.8446	e.coli 70s ribosome stalled during translation of tnac leader peptide. this file contains the 50s, the p-site trna and the tnac leader peptide (part 2 of 2).
2QBZ	1	4	0.4714	0.6435	-0.8603	-0.8514	structure of the m-box riboswitch aptamer domain
3I9E	27	13	0.4713	0.58	0.9075	0.8954	initiation complex of 70s ribosome with two trnas and mrna. this entry 3i9e contains 50s ribosomal subunit of molecule a. the 30s ribosomal subunit can be found in pdb entry 3i9d. molecule b in the same asymmetric unit is deposited as 3i9b (30s) and 3i9c (50s)
2OTJ	36	11	0.4711	0.5035	-0.9751	-0.9595	13-deoxytedanolide bound to the large subunit of haloarcula marismortui
3OG0	6	7	0.4707	0.5765	-0.9708	-0.8409	crystal structure of the e. coli ribosome bound to clindamycin. this file contains the 50s subunit of the second 70s ribosome.
3TVE	26	11	0.4706	0.6509	-0.8693	-0.8315	crystal structure analysis of ribosomal decoding. this entry contains the 50s ribosomal subunit of the first 70s molecule in the asymmetric unit for the cognate trna-leu complex
3UZK	3	4	0.4706	0.5814	0.882	0.9177	crystal structure analysis of ribosomal decoding. this entry contains the 50s ribosomal subunit of the first 70s molecule in the asymmetric unit for the near-cognate trna-tyr complex with paromomycin
2E5L	4	7	0.4696	0.6577	-0.9033	-0.7903	a snapshot of the 30s ribosomal subunit capturing mrna via the shine- dalgarno interaction
2QAN	4	6	0.469	0.5056	0.9932	0.9338	crystal structure of the bacterial ribosome from escherichia coli in complex with neomycin. this file contains the 30s subunit of the second 70s ribosome, with neomycin bound. the entire crystal structure contains two 70s ribosomes and is described in remark 400.
2Y0Y	2	7	0.469	0.596	-0.8983	-0.8759	the crystal structure of ef-tu and g24a-trna-trp bound to a near-cognate codon on the 70s ribosome
3UYE	20	11	0.4689	0.6681	-0.8642	-0.8121	crystal structure analysis of ribosomal decoding. this entry contains the 50s ribosomal subunit of the first 70s molecule in the asymmetric unit for the near-cognate trna-leu complex
3UZ9	12	6	0.4686	0.5743	0.974	0.8377	crystal structure analysis of ribosomal decoding. this entry contains the 50s ribosomal subunit of the first 70s molecule in the asymmetric unit for the cognate trna-tyr complex.
1VQO	22	7	0.4683	0.4938	-0.9948	-0.9532	the structure of ccpmn bound to the large ribosomal subunit haloarcula marismortui
1N33	4	11	0.4681	0.6118	0.786	0.9734	structure of the thermus thermophilus 30s ribosomal subunit bound to codon and near-cognate transfer rna anticodon stem-loop mismatched at the second codon position at the a site with paromomycin
1VS6	6	7	0.4678	0.5043	-0.9503	-0.976	crystal structure of the bacterial ribosome from escherichia coli in complex with the antibiotic kasugamyin at 3.5a resolution. this file contains the 50s subunit of one 70s ribosome. the entire crystal structure contains two 70s ribosomes and is described in remark 400.
2Y17	6	5	0.4663	0.5666	0.9677	0.8505	ef-tu complex 3
3OFZ	4	7	0.466	0.5247	-0.9169	-0.9686	crystal structure of the e. coli ribosome bound to clindamycin. this file contains the 50s subunit of the first 70s ribosome bound to clindamycin.
3CC7	30	11	0.4659	0.6654	0.844	0.8295	structure of anisomycin resistant 50s ribosomal subunit: 23s rrna mutation c2487u
3V29	10	7	0.4656	0.6093	-0.871	-0.8772	crystal structure of hpf bound to the 70s ribosome. this entry contains the 50s subunit of the 2nd molecule in the asu.
4B6B	4	7	0.4655	0.5394	-0.9395	-0.9184	cryo-em structure of the 60s ribosomal subunit in complex with arx1 and rei1
3I8G	5	7	0.4653	0.5373	-0.9511	-0.9105	elongation complex of the 70s ribosome with three trnas and mrna. this entry 3i8g contains 30s ribosomal subnit.the 50s ribosomal subunit can be found in pdb entry 3i8f. molecule b in the same asymmetric unit is deposited as 3i8g (30s) and 3i8f (50s).
3OH7	22	13	0.4652	0.5801	0.9043	0.8867	structure of the thermus thermophilus 70s ribosome complexed with chloramphenicol. this file contains the 50s subunit of one 70s ribosome. the entire crystal structure contains two 70s ribosomes.
1XMQ	3	7	0.4652	0.5895	-0.9053	-0.8717	crystal structure of t6a37-asllysuuu aaa-mrna bound to the decoding center
3OAR	2	4	0.4652	0.6429	0.9564	0.7565	crystal structure of the e. coli ribosome bound to telithromycin. this file contains the 30s subunit of the second 70s ribosome.
3I1P	4	7	0.465	0.4983	0.9499	0.9822	crystal structure of the e. coli 70s ribosome in an intermediate state of ratcheting
3CC7	12	7	0.4647	0.4683	0.9977	0.9944	structure of anisomycin resistant 50s ribosomal subunit: 23s rrna mutation c2487u
1HNX	9	13	0.4647	0.6423	-0.765	-0.9457	structure of the thermus thermophilus 30s ribosomal subunit in complex with pactamycin
2QOZ	8	7	0.4647	0.5062	-0.9646	-0.9516	crystal structure of the bacterial ribosome from escherichia coli in complex with spectinomycin and neomycin. this file contains the 50s subunit of the first 70s ribosome, with neomycin bound. the entire crystal structure contains two 70s ribosomes.
3I55	11	7	0.4644	0.4675	1.0001	0.9932	co-crystal structure of mycalamide a bound to the large ribosomal subunit
1YJ9	20	7	0.4642	0.4952	-0.9864	-0.9503	crystal structure of the mutant 50s ribosomal subunit of haloarcula marismortui containing a three residue deletion in l22
1ZHO	3	11	0.4642	0.5422	-0.9362	-0.9145	the structure of a ribosomal protein l1 in complex with mrna
3OW2	5	5	0.4641	0.4651	0.9999	0.9979	crystal structure of enhanced macrolide bound to 50s ribosomal subunit
3OI0	7	13	0.4635	0.5282	-0.9592	-0.9149	structure of the thermus thermophilus 70s ribosome complexed with azithromycin. this file contains the 30s subunit of one 70s ribosome. the entire crystal structure contains two 70s ribosomes.
2XG0	15	11	0.4633	0.5746	-0.9796	-0.823	structure of cytotoxic domain of colicin e3 bound to the 70s ribosome (part 2 of 4)
2QAO	11	7	0.4633	0.5075	-0.9484	-0.9625	crystal structure of the bacterial ribosome from escherichia coli in complex with neomycin. this file contains the 50s subunit of the second 70s ribosome, with neomycin bound. the entire crystal structure contains two 70s ribosomes and is described in remark 400.
3PYO	13	7	0.4632	0.5387	0.9697	0.8867	crystal structure of a complex containing domain 3 from the psiv igr ires rna bound to the 70s ribosome. this file contains the 50s subunit of the first 70s ribosome.
3I1R	3	5	0.463	0.4972	0.9716	0.9582	crystal structure of the e. coli 70s ribosome in an intermediate state of ratcheting
3CCR	22	7	0.4627	0.495	-0.9885	-0.9456	structure of anisomycin resistant 50s ribosomal subunit: 23s rrna mutation a2488c. density for anisomycin is visible but not included in the model.
1VS8	8	7	0.4624	0.5268	-0.9163	-0.958	crystal structure of the bacterial ribosome from escherichia coli in complex with the antibiotic kasugamyin at 3.5a resolution. this file contains the 50s subunit of one 70s ribosome. the entire crystal structure contains two 70s ribosomes and is described in remark 400.
2GCS	1	3	0.4624	0.6306	-0.85	-0.8626	pre-cleavage state of the thermoanaerobacter tengcongensis glms ribozyme
2XG2	5	5	0.4622	0.5089	-0.9568	-0.9493	structure of cytotoxic domain of colicin e3 bound to the 70s ribosome (part 4 of 4)
1YJW	5	5	0.462	0.5637	-0.8763	-0.9353	crystal structure of quinupristin bound to the g2099a mutant 50s ribosomal subunit of haloarcula marismortui
3KNI	9	11	0.4618	0.5787	-0.9413	-0.8477	the structures of viomycin bound to the 70s ribosome. this file contains the 50s subunit for molecule i
3U4M	11	11	0.4617	0.5631	-0.9945	-0.8243	crystal structure of ribosomal protein tthl1 in complex with 80nt 23s rna from thermus thermophilus
1VQ9	37	11	0.4615	0.5193	-0.9307	-0.9548	the structure of cca-phe-cap-bio and the antibiotic sparsomycin bound to the large ribosomal subunit of haloarcula marismortui
3F1F	5	4	0.4615	0.5715	0.898	0.8991	crystal structure of a translation termination complex formed with release factor rf2. this file contains the 50s subunit of one 70s ribosome. the entire crystal structure contains two 70s ribosomes as described in remark 400.
1NKW	2	5	0.4614	0.6452	-0.962	-0.7433	crystal structure of the large ribosomal subunit from deinococcus radiodurans
3UXQ	17	11	0.4613	0.5886	0.9647	0.8125	the structure of thermorubin in complex with the 70s ribosome from thermus thermophilus. this file contains the 50s subunit of one 70s ribosome. the entire crystal structure contains two 70s ribosomes.
3BWP	2	7	0.4611	0.6434	0.7191	0.9967	crystal structure of a self-spliced group ii intron
3DF4	10	7	0.461	0.5049	-0.9274	-0.9844	crystal structure of the bacterial ribosome from escherichia coli in complex with hygromycin b. this file contains the 50s subunit of the second 70s ribosome. the entire crystal structure contains two 70s ribosomes.
3PYO	16	7	0.4609	0.5954	0.8685	0.8913	crystal structure of a complex containing domain 3 from the psiv igr ires rna bound to the 70s ribosome. this file contains the 50s subunit of the first 70s ribosome.
3I8I	26	11	0.4608	0.6376	-0.8599	-0.8404	elongation complex of the 70s ribosome with three trnas and mrna. this entry 3i8i contains 50s ribosomal subnit. the 30s ribosomal subunit can be found in pdb entry 3i8h. molecule a in the same asymmetric unit is deposited as 3i8f (50s) and 3i8g (30s).
1Q81	12	7	0.4607	0.6088	0.8119	0.932	crystal structure of minihelix with 3' puromycin bound to a- site of the 50s ribosomal subunit.
1IBM	8	7	0.4607	0.5748	-0.9236	-0.8677	structure of the thermus thermophilus 30s ribosomal subunit in complex with a messenger rna fragment and cognate transfer rna anticodon stem-loop bound at the a site
3OAT	5	7	0.4602	0.5948	-0.9801	-0.7893	crystal structure of the e. coli ribosome bound to telithromycin. this file contains the 50s subunit of the first 70s ribosome with telithromycin bound.
2Y11	4	3	0.46	0.5395	-0.9616	-0.8867	the crystal structure of ef-tu and trp-trna-trp bound to a cognate codon on the 70s ribosome.
1J5E	8	7	0.4599	0.519	-0.8865	-0.9994	structure of the thermus thermophilus 30s ribosomal subunit
3CC7	5	4	0.4597	0.4846	-0.9759	-0.972	structure of anisomycin resistant 50s ribosomal subunit: 23s rrna mutation c2487u
2XG2	15	11	0.4595	0.5707	-0.9799	-0.8216	structure of cytotoxic domain of colicin e3 bound to the 70s ribosome (part 4 of 4)
2UXC	4	7	0.4595	0.6352	-0.8945	-0.8087	crystal structure of an extended trna anticodon stem loop in complex with its cognate mrna ucgu in the context of the thermus thermophilus 30s subunit.
3KIQ	3	7	0.4594	0.554	-0.8623	-0.9617	structure of rele nuclease bound to the 70s ribosome (precleavage state; part 1 of 4)
2Y19	4	3	0.459	0.5428	-0.9555	-0.8847	the crystal structure of ef-tu and trp-trna-trp bound to a cognate codon on the 70s ribosome.
2WH2	19	11	0.4589	0.5912	-0.9852	-0.7877	insights into translational termination from the structure of rf2 bound to the ribosome
3KIY	29	13	0.4581	0.5649	0.8862	0.915	structure of rele nuclease bound to the 70s ribosome (postcleavage state; part 4 of 4)
3UOS	16	11	0.4578	0.5793	-0.9804	-0.8062	crystal structure of release factor rf3 trapped in the gtp state on a rotated conformation of the ribosome (without viomycin)
2QOV	13	7	0.4577	0.637	-0.9575	-0.7504	crystal structure of the bacterial ribosome from escherichia coli in complex with spectinomycin. this file contains the 50s subunit of the first 70s ribosome. the entire crystal structure contains two 70s ribosomes.
3UZ1	19	11	0.4574	0.5705	-0.9774	-0.8202	crystal structure analysis of ribosomal decoding. this entry contains the 50s ribosomal subunit of the first 70s molecule in the asymmetric unit for the near-cognate trna-leu complex with paromomycin
2AW4	16	11	0.4574	0.6	0.8222	0.9271	crystal structure of the bacterial ribosome from escherichia coli at 3.5 a resolution. this file contains the 50s subunit of one 70s ribosome. the entire crystal structure contains two 70s ribosomes and is described in remark 400.
1NJM	2	3	0.4572	0.5269	-0.9651	-0.8989	the crystal structure of the 50s large ribosomal subunit from deinococcus radiodurans complexed with a trna acceptor stem mimic (asm) and the antibiotic sparsomycin
3I1Z	2	6	0.457	0.4912	-0.986	-0.9434	crystal structure of the e. coli 70s ribosome in an intermediate state of ratcheting
3V23	27	11	0.4568	0.601	-0.9232	-0.8233	crystal structure of rmf bound to the 70s ribosome. this pdb entry contains coordinates for the 50s subunit of the 1st ribosome in the asu
2Y0Y	3	7	0.4567	0.5318	-0.9258	-0.9275	the crystal structure of ef-tu and g24a-trna-trp bound to a near-cognate codon on the 70s ribosome
3DF4	8	7	0.4566	0.5004	-0.9275	-0.9836	crystal structure of the bacterial ribosome from escherichia coli in complex with hygromycin b. this file contains the 50s subunit of the second 70s ribosome. the entire crystal structure contains two 70s ribosomes.
3I1M	4	6	0.4566	0.5391	-0.9413	-0.8998	crystal structure of the e. coli 70s ribosome in an intermediate state of ratcheting
2QOX	2	3	0.4564	0.4672	-0.9932	-0.9836	crystal structure of the bacterial ribosome from escherichia coli in complex with spectinomycin. this file contains the 50s subunit of the second 70s ribosome. the entire crystal structure contains two 70s ribosomes.
4GAU	15	11	0.4559	0.5702	0.9717	0.8227	allosteric control of the ribosome by small-molecule antibiotics
3FIN	14	7	0.4557	0.6506	0.9438	0.7419	t. thermophilus 70s ribosome in complex with mrna, trnas and ef- tu.gdp.kirromycin ternary complex, fitted to a 6.4 a cryo-em map. this file contains the 50s subunit.
4ABS	8	6	0.4557	0.5085	0.9236	0.9701	complex of smpb, a tmrna fragment and ef-tu-gdp-kirromycin with the 70s ribosome
2QBE	23	11	0.4546	0.5145	-0.9417	-0.938	crystal structure of the bacterial ribosome from escherichia coli in complex with ribosome recycling factor (rrf). this file contains the 50s subunit of the first 70s ribosome, with rrf bound. the entire crystal structure contains two 70s ribosomes and is described in remark 400.
4DHB	5	13	0.4543	0.5594	-0.8265	-0.9826	crystal structure of yaej bound to the 70s ribosome
3UZ1	26	11	0.4542	0.5388	-0.9939	-0.848	crystal structure analysis of ribosomal decoding. this entry contains the 50s ribosomal subunit of the first 70s molecule in the asymmetric unit for the near-cognate trna-leu complex with paromomycin
2QEX	16	7	0.454	0.5181	-0.9379	-0.9342	negamycin binds to the wall of the nascent chain exit tunnel of the 50s ribosomal subunit
3F1G	6	7	0.4538	0.5002	0.937	0.9681	crystal structure of a translation termination complex formed with release factor rf2. this file contains the 30s subunit, rf2, two trna, and mrna molecules of the second 70s ribosome. the entire crystal structure contains two 70s ribosomes as described in remark 400.
3CMA	10	6	0.4536	0.4765	0.9757	0.9755	the structure of cca and cca-phe-cap-bio bound to the large ribosomal subunit of haloarcula marismortui
1K73	5	4	0.4535	0.5964	-0.826	-0.9205	co-crystal structure of anisomycin bound to the 50s ribosomal subunit
1NJO	2	3	0.4533	0.5206	-0.9651	-0.9021	the crystal structure of the 50s large ribosomal subunit from deinococcus radiodurans complexed with a short substrate analog accpuromycin (accp)
3KCR	2	4	0.4533	0.5179	-0.8902	-0.9831	ribosome-secy complex. this entry 3kcr contains 50s ribosomal subnit. the 30s ribosomal subunit can be found in pdb entry 3kc4
3G71	37	11	0.4532	0.5094	-0.9565	-0.9302	co-crystal structure of bruceantin bound to the large ribosomal subunit
3CCE	13	7	0.4531	0.4588	0.9967	0.9908	structure of anisomycin resistant 50s ribosomal subunit: 23s rrna mutation u2535a
3CCM	10	6	0.453	0.4629	0.9926	0.9858	structure of anisomycin resistant 50s ribosomal subunit: 23s rrna mutation g2611u
1K9M	6	6	0.4526	0.4901	0.9638	0.958	co-crystal structure of tylosin bound to the 50s ribosomal subunit of haloarcula marismortui
1NWY	4	7	0.4525	0.5876	-0.8554	-0.9001	complex of the large ribosomal subunit from deinococcus radiodurans with azithromycin
3KIT	12	11	0.4524	0.5668	-0.9774	-0.8166	structure of rele nuclease bound to the 70s ribosome (precleavage state; part 4 of 4)
2UUB	4	7	0.4524	0.5099	-0.9683	-0.9162	structure of the thermus thermophilus 30s ribosomal subunit complexed with a valine-asl with cmo5u in position 34 bound to an mrna with a guu-codon in the a-site and paromomycin.
1VQN	33	11	0.4523	0.5319	-0.9184	-0.9256	the structure of cc-hpmn and cca-phe-cap-bio bound to the large ribosomal subunit of haloarcula marismortui
2QBC	24	13	0.4522	0.6091	0.9829	0.7552	crystal structure of the bacterial ribosome from escherichia coli in complex with gentamicin. this file contains the 50s subunit of the second 70s ribosome, with gentamicin bound. the entire crystal structure contains two 70s ribosomes and is described in remark 400.
3UZI	4	2	0.4522	0.5635	0.8214	0.9768	crystal structure analysis of ribosomal decoding. this entry contains the 30s ribosomal subunit of the second 70s molecule in the asymmetric unit for the near-cognate trna-tyr complex
4AQY	2	6	0.4519	0.4999	-0.9533	-0.9483	structure of ribosome-apramycin complexes
1KC8	6	4	0.4518	0.6058	-0.811	-0.9194	co-crystal structure of blasticidin s bound to the 50s ribosomal subunit
2QOW	2	2	0.4518	0.6252	0.8334	0.867	crystal structure of the bacterial ribosome from escherichia coli in complex with spectinomycin. this file contains the 30s subunit of the second 70s ribosome, with spectinomycin bound. the entire crystal structure contains two 70s ribosomes.
2WDH	2	7	0.4517	0.6184	0.852	0.8573	structure of the thermus thermophilus 70s ribosome in complex with mrna, paromomycin, acylated a-site trna, deacylated p-site trna, and e-site trna. this file contains the 30s subunit a-,p-, and e-site trnas and paromomycin for molecule ii.
1Q86	24	7	0.4516	0.4758	-0.9926	-0.9561	crystal structure of cca-phe-cap-biotin bound simultaneously at half occupancy to both the a-site and p- site of the the 50s ribosomal subunit.
3UZ1	17	11	0.4516	0.4789	0.9673	0.9748	crystal structure analysis of ribosomal decoding. this entry contains the 50s ribosomal subunit of the first 70s molecule in the asymmetric unit for the near-cognate trna-leu complex with paromomycin
2Y13	8	6	0.4516	0.4701	0.9837	0.9765	the crystal structure of ef-tu and g24a-trna-trp bound to a near-cognate codon on the 70s ribosome
1VQO	12	7	0.4512	0.57	-0.9789	-0.8084	the structure of ccpmn bound to the large ribosomal subunit haloarcula marismortui
2J01	12	7	0.4512	0.6439	0.9437	0.7425	structure of the thermus thermophilus 70s ribosome complexed with mrna, trna and paromomycin (part 2 of 4). this file contains the 50s subunit from molecule i.
3OFR	14	7	0.4511	0.47	0.9873	0.9718	crystal structure of the e. coli ribosome bound to erythromycin. this file contains the 50s subunit of the first 70s ribosome with erthromycin bound.
3CCR	7	5	0.4511	0.5426	-0.8963	-0.9274	structure of anisomycin resistant 50s ribosomal subunit: 23s rrna mutation a2488c. density for anisomycin is visible but not included in the model.
3UZK	19	11	0.4508	0.558	-0.9876	-0.818	crystal structure analysis of ribosomal decoding. this entry contains the 50s ribosomal subunit of the first 70s molecule in the asymmetric unit for the near-cognate trna-tyr complex with paromomycin
1VQ6	6	4	0.45	0.5785	-0.8446	-0.9209	the structure of c-hpmn and cca-phe-cap-bio bound to the large ribosomal subunit of haloarcula marismortui
3KIW	14	7	0.4499	0.616	-0.7541	-0.9683	structure of rele nuclease bound to the 70s ribosome (postcleavage state; part 2 of 4)
1K8A	12	7	0.4499	0.4519	0.9986	0.997	co-crystal structure of carbomycin a bound to the 50s ribosomal subunit of haloarcula marismortui
2QAO	6	5	0.4497	0.5906	-0.8996	-0.8463	crystal structure of the bacterial ribosome from escherichia coli in complex with neomycin. this file contains the 50s subunit of the second 70s ribosome, with neomycin bound. the entire crystal structure contains two 70s ribosomes and is described in remark 400.
1XBP	4	13	0.4496	0.5823	0.8997	0.8581	inhibition of peptide bond formation by pleuromutilins: the structure of the 50s ribosomal subunit from deinococcus radiodurans in complex with tiamulin
3TVF	1	1	0.4496	0.6025	0.8452	0.8827	crystal structure analysis of ribosomal decoding. this entry contains the 30s ribosomal subunit of the first 70s molecule in the asymmetric unit for the cognate trna-leu complex
3I20	8	7	0.4493	0.5122	-0.9341	-0.9389	crystal structure of the e. coli 70s ribosome in an intermediate state of ratcheting
3UZK	15	11	0.4491	0.6359	-0.9746	-0.7246	crystal structure analysis of ribosomal decoding. this entry contains the 50s ribosomal subunit of the first 70s molecule in the asymmetric unit for the near-cognate trna-tyr complex with paromomycin
2QAM	7	7	0.449	0.4931	-0.9464	-0.9621	crystal structure of the bacterial ribosome from escherichia coli in complex with neomycin. this file contains the 50s subunit of the first 70s ribosome, with neomycin bound. the entire crystal structure contains two 70s ribosomes and is described in remark 400.
2GCV	3	7	0.4485	0.5538	0.9179	0.8822	post-cleavage state of the thermoanaerobacter tengcongensis glms ribozyme
3KNO	4	7	0.4484	0.537	0.9055	0.9221	the structures of capreomycin bound to the 70s ribosome. this file contains the 50s subunit for molecule ii
1S1I	7	4	0.4482	0.5857	-0.8143	-0.9396	structure of the ribosomal 80s-eef2-sordarin complex from yeast obtained by docking atomic models for rna and protein components into a 11.7 a cryo-em map. this file, 1s1i, contains 60s subunit. the 40s ribosomal subunit is in file 1s1h.
3OI3	10	4	0.4478	0.6209	0.8488	0.8496	structure of the thermus thermophilus 70s ribosome complexed with telithromycin. this file contains the 50s subunit of one 70s ribosome. the entire crystal structure contains two 70s ribosomes.
2V47	6	7	0.4474	0.503	-0.9095	-0.9779	structure of the ribosome recycling factor bound to the thermus thermophilus 70s ribosome with mrna, asl-phe and trna-fmet (part 2 of 4). this file contains the 50s subunit for molecule 1.
1VQL	12	7	0.4472	0.483	-0.9428	-0.9819	the structure of the transition state analogue "dcsn" bound to the large ribosomal subunit of haloarcula marismortui
3OH5	17	11	0.4465	0.6128	-0.9859	-0.7391	structure of the thermus thermophilus 70s ribosome complexed with chloramphenicol. this file contains the 50s subunit of one 70s ribosome. the entire crystal structure contains two 70s ribosomes.
2ZJP	1	3	0.4464	0.5082	-0.9728	-0.9028	thiopeptide antibiotic nosiheptide bound to the large ribosomal subunit of deinococcus radiodurans
3D5A	5	13	0.4463	0.5143	-0.9659	-0.8982	structural basis for translation termination on the 70s ribosome. this file contains the 30s subunit, release factor 1 (rf1), two trna, and mrna molecules of one 70s ribosome. the entire crystal structure contains two 70s ribosomes as described in remark 400.
3CCQ	17	7	0.4459	0.4481	0.9953	0.9998	structure of anisomycin resistant 50s ribosomal subunit: 23s rrna mutation a2488u
3G71	14	7	0.4453	0.4509	0.9922	0.9952	co-crystal structure of bruceantin bound to the large ribosomal subunit
2B66	5	7	0.4452	0.619	0.8557	0.8405	50s ribosomal subunit from a crystal structure of release factor rf1, trnas and mrna bound to the ribosome. this file contains the 50s subunit from a crystal structure of release factor rf1, trnas and mrna bound to the ribosome and is described in remark 400
3UZH	2	3	0.4449	0.6079	0.8007	0.914	crystal structure analysis of ribosomal decoding. this entry contains the 50s ribosomal subunit of the second 70s molecule in the asymmetric unit for the near-cognate trna-tyr complex.
1FFK	7	4	0.4444	0.5814	-0.8135	-0.9395	crystal structure of the large ribosomal subunit from haloarcula marismortui at 2.4 angstrom resolution
2QAO	10	7	0.444	0.4731	0.9692	0.9683	crystal structure of the bacterial ribosome from escherichia coli in complex with neomycin. this file contains the 50s subunit of the second 70s ribosome, with neomycin bound. the entire crystal structure contains two 70s ribosomes and is described in remark 400.
3F1F	2	2	0.444	0.4798	-0.9942	-0.9307	crystal structure of a translation termination complex formed with release factor rf2. this file contains the 50s subunit of one 70s ribosome. the entire crystal structure contains two 70s ribosomes as described in remark 400.
1KD1	16	7	0.4438	0.4721	-0.9873	-0.952	co-crystal structure of spiramycin bound to the 50s ribosomal subunit of haloarcula marismortui
1HNZ	6	7	0.4438	0.504	-0.9657	-0.9117	structure of the thermus thermophilus 30s ribosomal subunit in complex with hygromycin b
2QBG	23	11	0.4436	0.4872	-0.9853	-0.9242	crystal structure of the bacterial ribosome from escherichia coli in complex with ribosome recycling factor (rrf). this file contains the 50s subunit of the second 70s ribosome, with rrf bound. the entire crystal structure contains two 70s ribosomes and is described in remark 400.
3UZF	19	11	0.4436	0.5883	-0.9024	-0.8355	crystal structure analysis of ribosomal decoding. this entry contains the 50s ribosomal subunit of the first 70s molecule in the asymmetric unit for the near-cognate trna-tyr complex
4GAR	6	11	0.4435	0.5622	-0.984	-0.8015	allosteric control of the ribosome by small-molecule antibiotics
3OI2	9	13	0.4434	0.5439	-0.9178	-0.888	structure of the thermus thermophilus 70s ribosome complexed with telithromycin. this file contains the 30s subunit of one 70s ribosome. the entire crystal structure contains two 70s ribosomes.
1VQ9	31	11	0.4433	0.5742	-0.9421	-0.8193	the structure of cca-phe-cap-bio and the antibiotic sparsomycin bound to the large ribosomal subunit of haloarcula marismortui
1VQP	21	7	0.4432	0.473	-0.9965	-0.9402	the structure of the transition state analogue "rap" bound to the large ribosomal subunit of haloarcula marismortui
3OI5	8	4	0.4432	0.5988	0.86	0.8606	structure of the thermus thermophilus 70s ribosome complexed with telithromycin. this file contains the 50s subunit of one 70s ribosome. the entire crystal structure contains two 70s ribosomes.
2XZN	1	4	0.4431	0.5749	0.8342	0.9239	crystal structure of the eukaryotic 40s ribosomal subunit in complex with initiation factor 1. this file contains the 40s subunit and initiation factor for molecule 2
1VQN	5	4	0.4428	0.5657	-0.8338	-0.9387	the structure of cc-hpmn and cca-phe-cap-bio bound to the large ribosomal subunit of haloarcula marismortui
1IBL	8	11	0.4426	0.5337	0.8377	0.9899	structure of the thermus thermophilus 30s ribosomal subunit in complex with a messenger rna fragment and cognate transfer rna anticodon stem-loop bound at the a site and with the antibiotic paromomycin
1QVF	17	7	0.4425	0.4733	-0.9896	-0.9446	structure of a deacylated trna minihelix bound to the e site of the large ribosomal subunit of haloarcula marismortui
3V29	17	11	0.4424	0.5849	0.9307	0.8126	crystal structure of hpf bound to the 70s ribosome. this entry contains the 50s subunit of the 2nd molecule in the asu.
2B9P	5	7	0.4421	0.6158	0.8535	0.841	50s ribosomal subunit from a crystal structure of the ribosome in complex with trnas and mrna with a stop codon in the a-site. this file contains the 50s subunit from a crystal structure of the ribosome in complex with trnas and mrna with a stop codon in the a- site and is described in remark 400.
3OFX	3	4	0.442	0.542	0.9843	0.8285	crystal structure of the e. coli ribosome bound to clindamycin. this file contains the 30s subunit of the first 70s ribosome.
3UZN	12	7	0.4418	0.5281	-0.8879	-0.9422	crystal structure analysis of ribosomal decoding. this entry contains the 50s ribosomal subunit of the first 70s molecule in the asymmetric unit for the near-cognate trna-tyr complex with paromomycin
2WH2	3	4	0.4417	0.5797	-0.9747	-0.7817	insights into translational termination from the structure of rf2 bound to the ribosome
1JJ2	15	7	0.4416	0.4454	0.9959	0.9955	fully refined crystal structure of the haloarcula marismortui large ribosomal subunit at 2.4 angstrom resolution
3UD3	1	11	0.4414	0.5049	-0.9496	-0.9206	the c92u mutant c-di-gmp-i riboswitch bound to pgpa
1VQL	24	7	0.4411	0.5204	-0.8714	-0.9726	the structure of the transition state analogue "dcsn" bound to the large ribosomal subunit of haloarcula marismortui
1QVG	15	7	0.4411	0.466	-0.9925	-0.9536	structure of cca oligonucleotide bound to the trna binding sites of the large ribosomal subunit of haloarcula marismortui
3I1N	7	7	0.4411	0.5105	-0.9383	-0.9209	crystal structure of the e. coli 70s ribosome in an intermediate state of ratcheting
3CC2	20	7	0.441	0.4606	-0.9945	-0.9626	the refined crystal structure of the haloarcula marismortui large ribosomal subunit at 2.4 angstrom resolution with rrna sequence for the 23s rrna and genome-derived sequences for r-proteins
3OHJ	1	1	0.441	0.5555	-0.8649	-0.9177	structure of the thermus thermophilus ribosome complexed with erythromycin. this file contains the 50s subunit of one 70s ribosome. the entire crystal structure contains two 70s ribosomes.
2QAM	16	13	0.4409	0.6181	0.9842	0.7246	crystal structure of the bacterial ribosome from escherichia coli in complex with neomycin. this file contains the 50s subunit of the first 70s ribosome, with neomycin bound. the entire crystal structure contains two 70s ribosomes and is described in remark 400.
1N32	3	7	0.4404	0.5174	-0.8606	-0.9891	structure of the thermus thermophilus 30s ribosomal subunit bound to codon and near-cognate transfer rna anticodon stem-loop mismatched at the first codon position at the a site with paromomycin
3CCL	36	11	0.4403	0.4473	0.9953	0.9889	structure of anisomycin resistant 50s ribosomal subunit: 23s rrna mutation u2535c. density for anisomycin is visible but not included in model.
1PNX	13	11	0.4399	0.5428	0.8233	0.9843	crystal structure of the wild type ribosome from e. coli, 30s subunit of 70s ribosome. this file, 1pnx, contains only molecules of the 30s ribosomal subunit. the 50s subunit is in the pdb file 1pny.
2X9U	6	6	0.4397	0.5069	0.9682	0.8958	structure of the 70s ribosome bound to release factor 2 and a substrate analog provides insights into catalysis of peptide release
2YDH	3	2	0.4397	0.4578	0.977	0.9831	crystal structure of the sam-i riboswitch a94g u34 g18u g19u variant in comlex with sam
3D5C	5	13	0.4396	0.506	-0.967	-0.8983	structural basis for translation termination on the 70s ribosome. this file contains the 30s subunit, release factor 1 (rf1), two trna, and mrna molecules of the second 70s ribosome. the entire crystal structure contains two 70s ribosomes as described in remark 400.
3IZ9	5	11	0.4395	0.5361	-0.9454	-0.8671	model of the large subunit rna based on a 5.5 a cryo-em map of triticum aestivum translating 80s ribosome
1K8A	11	7	0.4392	0.4417	0.9969	0.9975	co-crystal structure of carbomycin a bound to the 50s ribosomal subunit of haloarcula marismortui
2XG0	18	11	0.4391	0.5598	-0.9826	-0.7982	structure of cytotoxic domain of colicin e3 bound to the 70s ribosome (part 2 of 4)
1VQM	11	7	0.4389	0.4679	-0.9955	-0.9422	the structure of the transition state analogue "dan" bound to the large ribosomal subunit of haloarcula marismortui
3PYU	5	7	0.4389	0.5859	-0.8196	-0.9139	crystal structure of a complex containing domain 3 of crpv igr ires rna bound to the 70s ribosome. this file contains the 30s subunit of the second 70s ribosome.
1NJP	2	3	0.4389	0.5054	-0.965	-0.8998	the crystal structure of the 50s large ribosomal subunit from deinococcus radiodurans complexed with a trna acceptor stem mimic (asm)
3KIR	11	11	0.4386	0.5504	-0.9783	-0.8145	structure of rele nuclease bound to the 70s ribosome (precleavage state; part 2 of 4)
1M90	7	4	0.4386	0.58	-0.8275	-0.9139	co-crystal structure of cca-phe-caproic acid-biotin and sparsomycin bound to the 50s ribosomal subunit
3KIT	5	6	0.4384	0.5592	0.854	0.9179	structure of rele nuclease bound to the 70s ribosome (precleavage state; part 4 of 4)
2Y15	3	4	0.4384	0.4795	0.9508	0.9615	the crystal structure of ef-tu and g24a-trna-trp bound to a cognate codon on the 70s ribosome.
3OHZ	3	2	0.4384	0.493	0.9379	0.9482	structure of the thermus thermophilus 70s ribosome complexed with azithromycin. this file contains the 50s subunit of one 70s ribosome. the entire crystal structure contains two 70s ribosomes.
1VS6	16	11	0.4383	0.5841	0.8122	0.9237	crystal structure of the bacterial ribosome from escherichia coli in complex with the antibiotic kasugamyin at 3.5a resolution. this file contains the 50s subunit of one 70s ribosome. the entire crystal structure contains two 70s ribosomes and is described in remark 400.
2WH4	16	11	0.4381	0.5616	-0.983	-0.7935	insights into translational termination from the structure of rf2 bound to the ribosome
1KQS	22	7	0.4377	0.4607	-0.993	-0.9568	the haloarcula marismortui 50s complexed with a pretranslocational intermediate in protein synthesis
1K73	18	7	0.4377	0.4651	-0.9903	-0.9501	co-crystal structure of anisomycin bound to the 50s ribosomal subunit
1QVG	4	4	0.4377	0.5701	-0.834	-0.9204	structure of cca oligonucleotide bound to the trna binding sites of the large ribosomal subunit of haloarcula marismortui
1PNU	1	3	0.4377	0.499	-0.9626	-0.911	crystal structure of a streptomycin dependent ribosome from escherichia coli, 50s subunit of 70s ribosome. this file, 1pnu, contains only molecules of the 50s ribosomal subunit. the 30s subunit, mrna, p-site trna, and a-site trna are in the pdb file 1pns.
1PNY	1	3	0.4377	0.499	-0.9626	-0.911	crystal structure of the wild type ribosome from e. coli, 50s subunit of 70s ribosome. this file, 1pny, contains only molecules of the 50s ribosomal subunit. the 30s subunit is in the pdb file 1pnx.
3V27	10	7	0.4375	0.5882	-0.8566	-0.8682	crystal structure of hpf bound to the 70s ribosome. this pdb entry contains coordinates for the 50s subunit of the 1st ribosome in the asu
3CCS	10	7	0.4372	0.4457	0.9973	0.9835	structure of anisomycin resistant 50s ribosomal subunit: 23s rrna mutation g2482a
4GAU	2	4	0.4372	0.4956	0.9548	0.9237	allosteric control of the ribosome by small-molecule antibiotics
3V2C	9	13	0.4369	0.5279	-0.9438	-0.8768	crystal structure of yfia bound to the 70s ribosome. this pdb entry contains coordinates for the 30s subunit with bound yfia of the 1st ribosome in the asu
3OHY	5	13	0.4368	0.4966	-0.9571	-0.9189	structure of the thermus thermophilus 70s ribosome complexed with azithromycin. this file contains the 30s subunit of one 70s ribosome. the entire crystal structure contains two 70s ribosomes.
1P9X	8	11	0.4367	0.5242	-0.9381	-0.8879	the crystal structure of the 50s large ribosomal subunit from deinococcus radiodurans complexed with telithromycin ketolide antibiotic
3I1S	3	3	0.4364	0.5936	-0.8075	-0.9105	crystal structure of the e. coli 70s ribosome in an intermediate state of ratcheting
1KD1	5	4	0.4362	0.5733	-0.8258	-0.9213	co-crystal structure of spiramycin bound to the 50s ribosomal subunit of haloarcula marismortui
3OFA	3	6	0.4362	0.489	-0.9537	-0.9352	crystal structure of the e. coli ribosome bound to chloramphenicol. this file contains the 30s subunit of the first 70s ribosome.
3V2D	29	13	0.4361	0.5392	0.8891	0.9097	crystal structure of yfia bound to the 70s ribosome. this pdb entry contains coordinates for the 50s subunit of the 1st ribosome in the asu
3I8F	5	6	0.4361	0.5423	0.824	0.9759	elongation complex of the 70s ribosome with three trnas and mrna.this entry 3i8f contains 50s ribosomal subunit. the 30s ribosomal subunit can be found in pdb entry 3i8g. molecule b in the same asymmetric unit is deposited as 3i8g (30s) and 3i8f (50s).
1Q7Y	15	7	0.4357	0.4581	-0.99	-0.9606	crystal structure of ccdap-puromycin bound at the peptidyl transferase center of the 50s ribosomal subunit
2QBG	14	7	0.4357	0.5553	-0.8712	-0.9005	crystal structure of the bacterial ribosome from escherichia coli in complex with ribosome recycling factor (rrf). this file contains the 50s subunit of the second 70s ribosome, with rrf bound. the entire crystal structure contains two 70s ribosomes and is described in remark 400.
3I1P	8	7	0.4355	0.5241	-0.9636	-0.8623	crystal structure of the e. coli 70s ribosome in an intermediate state of ratcheting
3KCR	1	3	0.4353	0.611	-0.8062	-0.8837	ribosome-secy complex. this entry 3kcr contains 50s ribosomal subnit. the 30s ribosomal subunit can be found in pdb entry 3kc4
1YJ9	13	7	0.4351	0.5338	-0.9504	-0.8577	crystal structure of the mutant 50s ribosomal subunit of haloarcula marismortui containing a three residue deletion in l22
1Q7Y	13	7	0.4347	0.4364	0.9979	0.9981	crystal structure of ccdap-puromycin bound at the peptidyl transferase center of the 50s ribosomal subunit
1YJW	17	7	0.4344	0.4565	-0.9914	-0.9598	crystal structure of quinupristin bound to the g2099a mutant 50s ribosomal subunit of haloarcula marismortui
1K8A	4	4	0.4344	0.5597	-0.8339	-0.9305	co-crystal structure of carbomycin a bound to the 50s ribosomal subunit of haloarcula marismortui
3I8I	24	11	0.4342	0.5289	-0.9902	-0.8291	elongation complex of the 70s ribosome with three trnas and mrna. this entry 3i8i contains 50s ribosomal subnit. the 30s ribosomal subunit can be found in pdb entry 3i8h. molecule a in the same asymmetric unit is deposited as 3i8f (50s) and 3i8g (30s).
1VQ8	7	7	0.434	0.5403	-0.9783	-0.8211	the structure of ccda-phe-cap-bio and the antibiotic sparsomycin bound to the large ribosomal subunit of haloarcula marismortui
1J5E	16	13	0.4339	0.5558	-0.8252	-0.946	structure of the thermus thermophilus 30s ribosomal subunit
2QA4	16	11	0.4338	0.566	-0.7972	-0.9614	a more complete structure of the the l7/l12 stalk of the haloarcula marismortui 50s large ribosomal subunit
1M1K	18	7	0.4337	0.4624	-0.9919	-0.9454	co-crystal structure of azithromycin bound to the 50s ribosomal subunit of haloarcula marismortui
3G6E	20	7	0.4328	0.4603	-0.992	-0.9479	co-crystal structure of homoharringtonine bound to the large ribosomal subunit
3CCU	25	7	0.4323	0.435	0.9967	0.997	structure of anisomycin resistant 50s ribosomal subunit: 23s rrna mutation g2482c
2J03	11	7	0.4322	0.614	0.9461	0.744	structure of the thermus thermophilus 70s ribosome complexed with mrna, trna and paromomycin (part 4 of 4). this file contains the 50s subunit from molecule ii.
3CC7	20	7	0.4321	0.4575	-0.9973	-0.9469	structure of anisomycin resistant 50s ribosomal subunit: 23s rrna mutation c2487u
1S72	6	4	0.432	0.5735	-0.8209	-0.9177	refined crystal structure of the haloarcula marismortui large ribosomal subunit at 2.4 angstrom resolution
2WDJ	2	1	0.432	0.5221	-0.8708	-0.95	structure of the thermus thermophilus 70s ribosome in complex with mrna, paromomycin, acylated a-site trna, deacylated p-site trna, and e-site trna. this file contains the 50s subunit for molecule ii.
1S72	14	7	0.4318	0.4343	0.9973	0.997	refined crystal structure of the haloarcula marismortui large ribosomal subunit at 2.4 angstrom resolution
1JJ2	6	4	0.4318	0.5683	-0.8258	-0.9199	fully refined crystal structure of the haloarcula marismortui large ribosomal subunit at 2.4 angstrom resolution
2OTJ	13	6	0.4316	0.4322	0.9995	0.999	13-deoxytedanolide bound to the large subunit of haloarcula marismortui
1IBM	3	2	0.4314	0.5273	0.9854	0.8302	structure of the thermus thermophilus 30s ribosomal subunit in complex with a messenger rna fragment and cognate transfer rna anticodon stem-loop bound at the a site
3I55	12	7	0.4313	0.4328	0.9997	0.9967	co-crystal structure of mycalamide a bound to the large ribosomal subunit
1IBK	15	13	0.4312	0.5009	-0.9538	-0.9025	structure of the thermus thermophilus 30s ribosomal subunit in complex with the antibiotic paromomycin
3UZL	8	11	0.4309	0.4753	-0.9469	-0.9572	crystal structure analysis of ribosomal decoding. this entry contains the 30s ribosomal subunit of the first 70s molecule in the asymmetric unit for the near-cognate trna-tyr complex with paromomycin
1PNS	7	7	0.4307	0.4909	-0.8789	-0.9983	crystal structure of a streptomycin dependent ribosome from e. coli, 30s subunit of 70s ribosome. this file, 1pns, contains the 30s subunit, two trnas, and one mrna molecule. the 50s ribosomal subunit is in file 1pnu.
3UXS	4	7	0.4307	0.4894	-0.9941	-0.8851	the structure of thermorubin in complex with the 70s ribosome from thermus thermophilus. this file contains the 30s subunit of one 70s ribosome. the entire crystal structure contains two 70s ribosomes.
4GAU	5	5	0.4302	0.5295	-0.9817	-0.8276	allosteric control of the ribosome by small-molecule antibiotics
3U4M	7	7	0.4301	0.5387	0.912	0.8752	crystal structure of ribosomal protein tthl1 in complex with 80nt 23s rna from thermus thermophilus
1NJI	17	7	0.43	0.4533	-0.9875	-0.9604	structure of chloramphenicol bound to the 50s ribosomal subunit
1YJN	18	7	0.4297	0.4322	0.9965	0.9975	crystal structure of clindamycin bound to the g2099a mutant 50s ribosomal subunit of haloarcula marismortui
2Y13	15	13	0.4297	0.5444	0.9216	0.8563	the crystal structure of ef-tu and g24a-trna-trp bound to a near-cognate codon on the 70s ribosome
4AQY	3	7	0.4297	0.5819	-0.9286	-0.7952	structure of ribosome-apramycin complexes
2Y17	5	4	0.4296	0.5549	0.8532	0.9073	ef-tu complex 3
3CC4	5	3	0.4295	0.5702	-0.8804	-0.8554	co-crystal structure of anisomycin bound to the 50s ribosomal subunit
2O45	5	11	0.4294	0.5387	-0.9359	-0.8517	structure of the 23s rrna of the large ribosomal subunit from deinococcus radiodurans in complex with the macrolide ru-69874
3UZ4	8	13	0.4292	0.5304	-0.9585	-0.8442	crystal structure analysis of ribosomal decoding. this entry contains the 30s ribosomal subunit of the second 70s molecule in the asymmetric unit for the near-cognate trna-leu complex with paromomycin.
2VQE	4	7	0.4287	0.5847	-0.8685	-0.8442	modified uridines with c5-methylene substituents at the first position of the trna anticodon stabilize u-g wobble pairing during decoding
3OH5	19	11	0.428	0.5607	-0.9705	-0.7865	structure of the thermus thermophilus 70s ribosome complexed with chloramphenicol. this file contains the 50s subunit of one 70s ribosome. the entire crystal structure contains two 70s ribosomes.
3KIR	13	11	0.4272	0.4595	0.9633	0.9649	structure of rele nuclease bound to the 70s ribosome (precleavage state; part 2 of 4)
3I8I	22	11	0.4269	0.5477	-0.9579	-0.8136	elongation complex of the 70s ribosome with three trnas and mrna. this entry 3i8i contains 50s ribosomal subnit. the 30s ribosomal subunit can be found in pdb entry 3i8h. molecule a in the same asymmetric unit is deposited as 3i8f (50s) and 3i8g (30s).
3IZ9	4	7	0.4269	0.5327	-0.9369	-0.8552	model of the large subunit rna based on a 5.5 a cryo-em map of triticum aestivum translating 80s ribosome
3OI4	6	13	0.4268	0.5253	-0.9193	-0.8838	structure of the thermus thermophilus 70s ribosome complexed with telithromycin. this file contains the 30s subunit of one 70s ribosome. the entire crystal structure contains two 70s ribosomes.
3UZ8	31	13	0.4267	0.5866	-0.7684	-0.9465	crystal structure analysis of ribosomal decoding. this entry contains the 50s ribosomal subunit of the second 70s molecule in the asymmetric unit for the cognate trna-tyr complex.
2Y12	8	7	0.4267	0.4667	-0.9672	-0.9452	the crystal structure of ef-tu and g24a-trna-trp bound to a near-cognate codon on the 70s ribosome
3UYE	10	7	0.4265	0.5299	0.9804	0.8209	crystal structure analysis of ribosomal decoding. this entry contains the 50s ribosomal subunit of the first 70s molecule in the asymmetric unit for the near-cognate trna-leu complex
3TVE	29	11	0.4264	0.5818	0.8629	0.8492	crystal structure analysis of ribosomal decoding. this entry contains the 50s ribosomal subunit of the first 70s molecule in the asymmetric unit for the cognate trna-leu complex
3J0V	1	11	0.4264	0.4792	0.9665	0.9207	structural characterization of mrna-trna translocation intermediates (30s ribosome of class 4a of the six classes)
3OI5	29	11	0.4263	0.5844	-0.9805	-0.744	structure of the thermus thermophilus 70s ribosome complexed with telithromycin. this file contains the 50s subunit of one 70s ribosome. the entire crystal structure contains two 70s ribosomes.
3V27	18	11	0.4262	0.5658	0.931	0.8091	crystal structure of hpf bound to the 70s ribosome. this pdb entry contains coordinates for the 50s subunit of the 1st ribosome in the asu
2VQF	11	11	0.4262	0.4663	0.9613	0.9506	modified uridines with c5-methylene substituents at the first position of the trna anticodon stabilize u-g wobble pairing during decoding
1SM1	5	13	0.4261	0.5528	0.8706	0.8854	complex of the large ribosomal subunit from deinococcus radiodurans with quinupristin and dalfopristin
3KIW	10	7	0.4258	0.5952	-0.885	-0.8082	structure of rele nuclease bound to the 70s ribosome (postcleavage state; part 2 of 4)
3CCU	23	7	0.4257	0.4465	-0.9937	-0.9594	structure of anisomycin resistant 50s ribosomal subunit: 23s rrna mutation g2482c
3OI3	23	11	0.4255	0.5265	-0.9937	-0.8132	structure of the thermus thermophilus 70s ribosome complexed with telithromycin. this file contains the 50s subunit of one 70s ribosome. the entire crystal structure contains two 70s ribosomes.
1P9X	6	7	0.4255	0.577	-0.8809	-0.837	the crystal structure of the 50s large ribosomal subunit from deinococcus radiodurans complexed with telithromycin ketolide antibiotic
3SGF	9	7	0.4253	0.4379	-0.9864	-0.9845	crystal structure of release factor rf3 trapped in the gtp state on a rotated conformation of the ribosome
3CCL	10	4	0.4252	0.4515	-0.969	-0.9718	structure of anisomycin resistant 50s ribosomal subunit: 23s rrna mutation u2535c. density for anisomycin is visible but not included in model.
3CCM	12	7	0.4251	0.427	0.9978	0.9978	structure of anisomycin resistant 50s ribosomal subunit: 23s rrna mutation g2611u
1VQK	27	11	0.4248	0.4825	-0.9224	-0.9544	the structure of ccda-phe-cap-bio bound to the a site of the ribosomal subunit of haloarcula marismortui
3UZ6	4	7	0.4244	0.5699	-0.9096	-0.8187	structure analysis of ribosomal decoding. this entry contains the 30s ribosomal subunit of the first 70s molecule in the asymmetric unit for the cognate trna-tyr complex
1K8A	3	4	0.4244	0.5873	-0.7887	-0.9161	co-crystal structure of carbomycin a bound to the 50s ribosomal subunit of haloarcula marismortui
3CCV	26	7	0.4243	0.4436	-0.9939	-0.9622	structure of anisomycin resistant 50s ribosomal subunit: 23s rrna mutation g2616a
1M1K	21	11	0.4242	0.5032	-0.9833	-0.8571	co-crystal structure of azithromycin bound to the 50s ribosomal subunit of haloarcula marismortui
2HW8	2	11	0.4238	0.4677	-0.9575	-0.9465	structure of ribosomal protein l1-mrna complex at 2.1 resolution.
3CCQ	12	6	0.4237	0.5743	0.9724	0.7586	structure of anisomycin resistant 50s ribosomal subunit: 23s rrna mutation a2488u
3KNM	6	6	0.4236	0.4644	0.9809	0.9298	the structures of capreomycin bound to the 70s ribosome. this file contains the 50s subunit for molecule i.
1Q7Y	14	7	0.4235	0.4337	0.9972	0.9791	crystal structure of ccdap-puromycin bound at the peptidyl transferase center of the 50s ribosomal subunit
2QAM	4	5	0.4234	0.5588	-0.8968	-0.8448	crystal structure of the bacterial ribosome from escherichia coli in complex with neomycin. this file contains the 50s subunit of the first 70s ribosome, with neomycin bound. the entire crystal structure contains two 70s ribosomes and is described in remark 400.
3CMA	22	7	0.4232	0.4846	0.984	0.8874	the structure of cca and cca-phe-cap-bio bound to the large ribosomal subunit of haloarcula marismortui
3CXC	7	5	0.4232	0.5241	-0.8687	-0.9294	the structure of an enhanced oxazolidinone inhibitor bound to the 50s ribosomal subunit of h. marismortui
3UZ8	25	11	0.4227	0.5582	0.9869	0.7672	crystal structure analysis of ribosomal decoding. this entry contains the 50s ribosomal subunit of the second 70s molecule in the asymmetric unit for the cognate trna-tyr complex.
2QAO	23	13	0.4227	0.5923	0.9844	0.7248	crystal structure of the bacterial ribosome from escherichia coli in complex with neomycin. this file contains the 50s subunit of the second 70s ribosome, with neomycin bound. the entire crystal structure contains two 70s ribosomes and is described in remark 400.
2OW8	2	13	0.4227	0.4748	0.921	0.9664	crystal structure of a 70s ribosome-trna complex reveals functional interactions and rearrangements. this file, 2ow8, contains the 30s ribosome subunit, two trna, and mrna molecules. 50s ribosome subunit is in the file 1vsa.
1VS6	7	7	0.4224	0.4952	-0.8994	-0.9482	crystal structure of the bacterial ribosome from escherichia coli in complex with the antibiotic kasugamyin at 3.5a resolution. this file contains the 50s subunit of one 70s ribosome. the entire crystal structure contains two 70s ribosomes and is described in remark 400.
4DHA	1	1	0.4222	0.5578	-0.7947	-0.9524	crystal structure of yaej bound to the 70s ribosome
2Z4N	19	7	0.4217	0.4895	-0.9273	-0.9289	crystal structure of the bacterial ribosome from escherichia coli in complex with paromomycin and ribosome recycling factor (rrf). this file contains the 50s subunit of the second 70s ribosome, with paromomycin and rrf bound. the entire crystal structure contains two 70s ribosomes and is described in remark 400.
3HUY	2	1	0.4215	0.5218	-0.8387	-0.9632	structure of ef-p bound to the 70s ribosome; this file contains the 30s subunit, mrna, p-site trna and ef-p for molecule ii.
3UZ9	32	13	0.421	0.4638	-0.9417	-0.9638	crystal structure analysis of ribosomal decoding. this entry contains the 50s ribosomal subunit of the first 70s molecule in the asymmetric unit for the cognate trna-tyr complex.
3OI1	15	7	0.421	0.5913	-0.826	-0.8618	structure of the thermus thermophilus 70s ribosome complexed with azithromycin. this file contains the 50s subunit of one 70s ribosome. the entire crystal structure contains two 70s ribosomes.
3T1H	2	4	0.421	0.5112	0.9121	0.9028	structure of the thermus thermophilus 30s ribosomal subunit complexed with a human anti-codon stem loop (hasl) of transfer rna lysine 3 (trnalys3) bound to an mrna with an aaa-codon in the a-site and paromomycin
2QOV	15	11	0.4208	0.5831	-0.9016	-0.8002	crystal structure of the bacterial ribosome from escherichia coli in complex with spectinomycin. this file contains the 50s subunit of the first 70s ribosome. the entire crystal structure contains two 70s ribosomes.
2Y19	2	2	0.4207	0.4986	0.9274	0.9098	the crystal structure of ef-tu and trp-trna-trp bound to a cognate codon on the 70s ribosome.
2ZM6	5	7	0.4204	0.5902	-0.8701	-0.8187	crystal structure of the thermus thermophilus 30s ribosomal subunit
3J0Y	3	7	0.4204	0.5709	-0.9829	-0.7492	structural characterization of mrna-trna translocation intermediates (50s ribosome of class 4b of the six classes)
2OTL	22	7	0.4203	0.4544	-0.9898	-0.9345	girodazole bound to the large subunit of haloarcula marismortui
2Y15	4	4	0.4201	0.5344	0.8324	0.9444	the crystal structure of ef-tu and g24a-trna-trp bound to a cognate codon on the 70s ribosome.
3I9D	9	7	0.4199	0.5387	-0.8896	-0.8761	initiation complex of 70s ribosome with two trnas and mrna. this entry 3i9d contains 30s ribosomal subunit of molecule a. the 50s ribosomal subunit can be found in pdb entry 3i9e. molecule b in the same asymmetric unit is deposited as 3i9b (30s) and 3i9c (50s)
1VQN	22	7	0.4197	0.4849	-0.89	-0.9722	the structure of cc-hpmn and cca-phe-cap-bio bound to the large ribosomal subunit of haloarcula marismortui
3J01	6	7	0.4196	0.4706	-0.9416	-0.947	structure of the ribosome-secye complex in the membrane environment
3CME	11	5	0.4195	0.593	-0.9592	-0.7376	the structure of ca and cca-phe-cap-bio bound to the large ribosomal subunit of haloarcula marismortui
1M1K	23	11	0.4194	0.4721	-0.9661	-0.9194	co-crystal structure of azithromycin bound to the 50s ribosomal subunit of haloarcula marismortui
1VQP	16	7	0.4193	0.5055	-0.8807	-0.9418	the structure of the transition state analogue "rap" bound to the large ribosomal subunit of haloarcula marismortui
2J01	11	7	0.4193	0.5129	0.9872	0.828	structure of the thermus thermophilus 70s ribosome complexed with mrna, trna and paromomycin (part 2 of 4). this file contains the 50s subunit from molecule i.
3V22	4	11	0.4193	0.5946	0.7737	0.9113	crystal structure of rmf bound to the 70s ribosome. this pdb entry contains coordinates for the 30s subunit with bound rmf of the 1st ribosome in the asu
2UUA	4	7	0.4192	0.5925	-0.871	-0.8122	structure of the thermus thermophilus 30s ribosomal subunit complexed with a valine-asl with cmo5u in position 34 bound to an mrna with a guc-codon in the a-site and paromomycin.
3UZG	3	4	0.4192	0.4978	0.9091	0.9262	crystal structure analysis of ribosomal decoding. this entry contains the 30s ribosomal subunit of the first 70s molecule in the asymmetric unit for the near-cognate trna-tyr complex
1M90	16	7	0.4191	0.4208	0.9971	0.9987	co-crystal structure of cca-phe-caproic acid-biotin and sparsomycin bound to the 50s ribosomal subunit
3PYV	7	7	0.4191	0.4589	0.9895	0.9229	crystal structure of a complex containing domain 3 of crpv igr ires rna bound to the 70s ribosome. this file contains the 50s subunit of the second 70s ribosome.
3CME	23	11	0.419	0.4599	-0.9709	-0.9383	the structure of ca and cca-phe-cap-bio bound to the large ribosomal subunit of haloarcula marismortui
2GCS	3	7	0.4189	0.5556	0.8957	0.8418	pre-cleavage state of the thermoanaerobacter tengcongensis glms ribozyme
3I56	14	7	0.4188	0.5796	-0.9736	-0.7421	co-crystal structure of triacetyloleandomcyin bound to the large ribosomal subunit
1VQM	6	7	0.4188	0.52	-0.9745	-0.8264	the structure of the transition state analogue "dan" bound to the large ribosomal subunit of haloarcula marismortui
2HO6	1	3	0.4188	0.5418	-0.871	-0.8873	post-cleavage state of the thermoanaerobacter tengcongensis glms ribozyme
3I9E	17	7	0.4187	0.4923	0.968	0.8784	initiation complex of 70s ribosome with two trnas and mrna. this entry 3i9e contains 50s ribosomal subunit of molecule a. the 30s ribosomal subunit can be found in pdb entry 3i9d. molecule b in the same asymmetric unit is deposited as 3i9b (30s) and 3i9c (50s)
3KIY	11	7	0.4187	0.5857	-0.8846	-0.8081	structure of rele nuclease bound to the 70s ribosome (postcleavage state; part 4 of 4)
2GYA	4	7	0.4186	0.4881	-0.9863	-0.8695	structure of the 50s subunit of a pre-translocational e. coli ribosome obtained by fitting atomic models for rna and protein components into cryo-em map emd-1056
2Z4L	1	1	0.4183	0.5669	-0.7656	-0.9636	crystal structure of the bacterial ribosome from escherichia coli in complex with paromomycin and ribosome recycling factor (rrf). this file contains the 50s subunit of the first 70s ribosome, with paromomycin and rrf bound. the entire crystal structure contains two 70s ribosomes and is described in remark 400.
3CCS	13	7	0.4182	0.5531	-0.974	-0.7762	structure of anisomycin resistant 50s ribosomal subunit: 23s rrna mutation g2482a
2HGU	12	11	0.4181	0.4581	0.9684	0.9424	70s t.th. ribosome functional complex with mrna and e- and p-site trnas at 4.5a. this entry 2hgu contains 50s ribosomal subunit. the 30s ribosomal subunit can be found in pdb entry 2hgr.
3U4M	9	11	0.4181	0.5641	-0.9256	-0.8008	crystal structure of ribosomal protein tthl1 in complex with 80nt 23s rna from thermus thermophilus
3I1R	2	1	0.4181	0.5549	-0.8148	-0.9246	crystal structure of the e. coli 70s ribosome in an intermediate state of ratcheting
1Q81	16	7	0.4177	0.4977	-0.866	-0.969	crystal structure of minihelix with 3' puromycin bound to a- site of the 50s ribosomal subunit.
3CCV	12	5	0.4177	0.5654	-0.9398	-0.7861	structure of anisomycin resistant 50s ribosomal subunit: 23s rrna mutation g2616a
3FIN	13	7	0.4176	0.5096	0.9876	0.8298	t. thermophilus 70s ribosome in complex with mrna, trnas and ef- tu.gdp.kirromycin ternary complex, fitted to a 6.4 a cryo-em map. this file contains the 50s subunit.
2QEX	10	7	0.4175	0.4724	0.9901	0.8927	negamycin binds to the wall of the nascent chain exit tunnel of the 50s ribosomal subunit
1VQ8	6	6	0.4174	0.4296	0.9833	0.9881	the structure of ccda-phe-cap-bio and the antibiotic sparsomycin bound to the large ribosomal subunit of haloarcula marismortui
3OH7	15	7	0.4171	0.5355	0.976	0.798	structure of the thermus thermophilus 70s ribosome complexed with chloramphenicol. this file contains the 50s subunit of one 70s ribosome. the entire crystal structure contains two 70s ribosomes.
3OHJ	3	5	0.417	0.5829	0.8054	0.8881	structure of the thermus thermophilus ribosome complexed with erythromycin. this file contains the 50s subunit of one 70s ribosome. the entire crystal structure contains two 70s ribosomes.
2QOZ	11	7	0.4168	0.475	-0.9107	-0.9634	crystal structure of the bacterial ribosome from escherichia coli in complex with spectinomycin and neomycin. this file contains the 50s subunit of the first 70s ribosome, with neomycin bound. the entire crystal structure contains two 70s ribosomes.
2X9S	4	6	0.4168	0.4824	0.9594	0.9005	structure of the 70s ribosome bound to release factor 2 and a substrate analog provides insights into catalysis of peptide release
1YIT	7	5	0.4166	0.4991	-0.8882	-0.9397	crystal structure of virginiamycin m and s bound to the 50s ribosomal subunit of haloarcula marismortui
1Q81	26	11	0.4162	0.484	-0.9358	-0.9189	crystal structure of minihelix with 3' puromycin bound to a- site of the 50s ribosomal subunit.
3PYS	7	7	0.4162	0.5549	-0.825	-0.9091	crystal structure of a complex containing domain 3 of crpv igr ires rna bound to the 70s ribosome. this file contains the 30s subunit of the first 70s ribosome.
3B4C	2	4	0.4162	0.4315	-0.9731	-0.9913	t. tengcongensis glms ribozyme bound to glucosamine-6- phosphate and a substrate rna with a 2'5'-phosphodiester linkage
3F1G	19	13	0.4161	0.4803	-0.9668	-0.8959	crystal structure of a translation termination complex formed with release factor rf2. this file contains the 30s subunit, rf2, two trna, and mrna molecules of the second 70s ribosome. the entire crystal structure contains two 70s ribosomes as described in remark 400.
1JJ2	19	7	0.4159	0.4456	-0.9859	-0.9466	fully refined crystal structure of the haloarcula marismortui large ribosomal subunit at 2.4 angstrom resolution
2I2T	8	7	0.4158	0.4384	-0.9719	-0.976	crystal structure of ribosome with messenger rna and the anticodon stem-loop of p-site trna. this file contains the 50s subunit of one 70s ribosome. the entire crystal structure contains two 70s ribosomes and is described in remark 400.
3CD6	16	7	0.4157	0.4516	-0.9905	-0.9294	co-cystal of large ribosomal subunit mutant g2616a with cc-puromycin
2QA4	10	7	0.4157	0.5347	-0.7987	-0.9732	a more complete structure of the the l7/l12 stalk of the haloarcula marismortui 50s large ribosomal subunit
1KD1	13	7	0.4156	0.4168	0.9993	0.9977	co-crystal structure of spiramycin bound to the 50s ribosomal subunit of haloarcula marismortui
1XMO	6	7	0.4156	0.4681	-0.8933	-0.9939	crystal structure of mnm5u34t6a37-trnalysuuu complexed with aag-mrna in the decoding center
1VQ7	21	7	0.4155	0.4304	-0.9969	-0.9683	the structure of the transition state analogue "dca" bound to the large ribosomal subunit of haloarcula marismortui
2QP1	12	7	0.4155	0.4717	-0.9138	-0.964	crystal structure of the bacterial ribosome from escherichia coli in complex with spectinomycin and neomycin. this file contains the 50s subunit of the second 70s ribosome, with neomycin bound. the entire crystal structure contains two 70s ribosomes.
3J14	2	4	0.4153	0.5823	-0.8275	-0.8617	structural characterization of mrna-trna translocation intermediates (50s ribosome of class 6 of the six classes)
3OH5	14	7	0.4151	0.534	0.9776	0.795	structure of the thermus thermophilus 70s ribosome complexed with chloramphenicol. this file contains the 50s subunit of one 70s ribosome. the entire crystal structure contains two 70s ribosomes.
2QA4	15	11	0.4146	0.4356	-0.9737	-0.9775	a more complete structure of the the l7/l12 stalk of the haloarcula marismortui 50s large ribosomal subunit
1VQM	7	7	0.4144	0.4243	0.9946	0.9818	the structure of the transition state analogue "dan" bound to the large ribosomal subunit of haloarcula marismortui
1VQN	15	7	0.4143	0.5904	0.7447	0.9421	the structure of cc-hpmn and cca-phe-cap-bio bound to the large ribosomal subunit of haloarcula marismortui
3G71	11	6	0.4143	0.4161	0.9963	0.9994	co-crystal structure of bruceantin bound to the large ribosomal subunit
4GAR	3	5	0.4142	0.4677	0.9368	0.9455	allosteric control of the ribosome by small-molecule antibiotics
3UZ9	21	11	0.4141	0.4887	0.8956	0.9458	crystal structure analysis of ribosomal decoding. this entry contains the 50s ribosomal subunit of the first 70s molecule in the asymmetric unit for the cognate trna-tyr complex.
1VQ5	8	4	0.4136	0.5542	-0.8187	-0.9115	the structure of the transition state analogue "raa" bound to the large ribosomal subunit of haloarcula marismortui
1QVG	6	5	0.4136	0.4941	-0.9509	-0.8802	structure of cca oligonucleotide bound to the trna binding sites of the large ribosomal subunit of haloarcula marismortui
3KIT	14	11	0.4134	0.4464	0.9614	0.9631	structure of rele nuclease bound to the 70s ribosome (precleavage state; part 4 of 4)
1Q82	6	4	0.4134	0.5559	-0.8074	-0.9209	crystal structure of cc-puromycin bound to the a-site of the 50s ribosomal subunit
2OTL	11	6	0.4132	0.5561	0.9865	0.7532	girodazole bound to the large subunit of haloarcula marismortui
2B9N	4	7	0.4129	0.5718	0.8551	0.8445	50s ribosomal subunit from a crystal structure of release factor rf2, trnas and mrna bound to the ribosome. this file contains the 50s subunit from a crystal structure of release factor rf1, trnas and mrna bound to the ribosome and is described in remark 400.
1VQ7	5	3	0.4124	0.5626	-0.8607	-0.8516	the structure of the transition state analogue "dca" bound to the large ribosomal subunit of haloarcula marismortui
3KNL	3	7	0.4122	0.5555	-0.9306	-0.7972	the structures of capreomycin bound to the 70s ribosome. this file contains the 30s subunit for molecule i
1YI2	13	6	0.412	0.5146	0.9927	0.8064	crystal structure of erythromycin bound to the g2099a mutant 50s ribosomal subunit of haloarcula marismortui
3I1P	6	7	0.412	0.5846	0.8497	0.8295	crystal structure of the e. coli 70s ribosome in an intermediate state of ratcheting
3CCR	11	6	0.4118	0.4343	0.9784	0.969	structure of anisomycin resistant 50s ribosomal subunit: 23s rrna mutation a2488c. density for anisomycin is visible but not included in the model.
3CPW	14	7	0.4114	0.4129	0.9982	0.998	the structure of the antibiotic linezolid bound to the large ribosomal subunit of haloarcula marismortui
2ZJR	6	7	0.4114	0.461	-0.9615	-0.9281	refined native structure of the large ribosomal subunit (50s) from deinococcus radiodurans
3TVF	5	7	0.4111	0.5605	-0.8946	-0.8197	crystal structure analysis of ribosomal decoding. this entry contains the 30s ribosomal subunit of the first 70s molecule in the asymmetric unit for the cognate trna-leu complex
1YIJ	22	7	0.411	0.5648	-0.8905	-0.8172	crystal structure of telithromycin bound to the g2099a mutant 50s ribosomal subunit of haloarcula marismortui
3I56	5	5	0.4109	0.516	-0.8649	-0.9206	co-crystal structure of triacetyloleandomcyin bound to the large ribosomal subunit
3UOQ	3	11	0.4109	0.4621	0.9964	0.8925	crystal structure of release factor rf3 trapped in the gtp state on a rotated conformation of the ribosome (without viomycin)
2QOZ	16	11	0.4103	0.4802	-0.9933	-0.8602	crystal structure of the bacterial ribosome from escherichia coli in complex with spectinomycin and neomycin. this file contains the 50s subunit of the first 70s ribosome, with neomycin bound. the entire crystal structure contains two 70s ribosomes.
3PYN	4	13	0.4102	0.5579	-0.8391	-0.8761	crystal structure of a complex containing domain 3 from the psiv igr ires rna bound to the 70s ribosome. this file contains the 30s subunit of the first 70s ribosome.
2WH4	3	4	0.4101	0.5478	-0.9726	-0.7697	insights into translational termination from the structure of rf2 bound to the ribosome
2Y0X	5	4	0.4096	0.4704	0.8857	0.9829	the crystal structure of ef-tu and a9c-trna-trp bound to a near-cognate codon on the 70s ribosome
1VQ6	21	7	0.4091	0.4861	-0.8759	-0.9607	the structure of c-hpmn and cca-phe-cap-bio bound to the large ribosomal subunit of haloarcula marismortui
1VQL	16	7	0.4091	0.5009	-0.8506	-0.9602	the structure of the transition state analogue "dcsn" bound to the large ribosomal subunit of haloarcula marismortui
3F1E	9	7	0.4091	0.4899	-0.9565	-0.8729	crystal structure of a translation termination complex formed with release factor rf2. this file contains the 30s subunit, rf2, two trna, and mrna molecules of one 70s ribosome. the entire crystal structure contains two 70s ribosomes as described in remark 400.
3OI5	24	11	0.409	0.572	-0.9792	-0.7302	structure of the thermus thermophilus 70s ribosome complexed with telithromycin. this file contains the 50s subunit of one 70s ribosome. the entire crystal structure contains two 70s ribosomes.
1M90	15	7	0.409	0.4099	0.9972	1.0004	co-crystal structure of cca-phe-caproic acid-biotin and sparsomycin bound to the 50s ribosomal subunit
3V29	26	13	0.4087	0.5007	0.9056	0.9012	crystal structure of hpf bound to the 70s ribosome. this entry contains the 50s subunit of the 2nd molecule in the asu.
3UZG	10	13	0.4087	0.574	-0.7659	-0.9295	crystal structure analysis of ribosomal decoding. this entry contains the 30s ribosomal subunit of the first 70s molecule in the asymmetric unit for the near-cognate trna-tyr complex
1VT2	3	7	0.4087	0.5107	0.9971	0.8024	crystal structure of the e. coli ribosome bound to cem-101. this file contains the 50s subunit of the second 70s ribosome.
3CF5	5	6	0.4086	0.4996	0.8305	0.9847	thiopeptide antibiotic thiostrepton bound to the large ribosomal subunit of deinococcus radiodurans
2QP1	15	11	0.4085	0.4818	-0.9908	-0.8557	crystal structure of the bacterial ribosome from escherichia coli in complex with spectinomycin and neomycin. this file contains the 50s subunit of the second 70s ribosome, with neomycin bound. the entire crystal structure contains two 70s ribosomes.
3F1G	9	7	0.4081	0.4894	-0.9526	-0.8752	crystal structure of a translation termination complex formed with release factor rf2. this file contains the 30s subunit, rf2, two trna, and mrna molecules of the second 70s ribosome. the entire crystal structure contains two 70s ribosomes as described in remark 400.
3I9D	4	4	0.408	0.4666	0.9691	0.9024	initiation complex of 70s ribosome with two trnas and mrna. this entry 3i9d contains 30s ribosomal subunit of molecule a. the 50s ribosomal subunit can be found in pdb entry 3i9e. molecule b in the same asymmetric unit is deposited as 3i9b (30s) and 3i9c (50s)
1QVF	6	4	0.4078	0.5258	-0.8377	-0.9258	structure of a deacylated trna minihelix bound to the e site of the large ribosomal subunit of haloarcula marismortui
3V2F	27	13	0.4075	0.5058	0.8949	0.9	crystal structure of yfia bound to the 70s ribosome. this pdb entry contains coordinates for the 50s subunit of the 2nd ribosome in the asu
2QBI	16	11	0.4075	0.4651	-0.9956	-0.8799	crystal structure of the bacterial ribosome from escherichia coli in complex with gentamicin and ribosome recycling factor (rrf). this file contains the 50s subunit of the first 70s ribosome, with gentamicin and rrf bound. the entire crystal structure contains two 70s ribosomes and is described in remark 400.
1VQO	5	4	0.4075	0.5261	-0.8365	-0.926	the structure of ccpmn bound to the large ribosomal subunit haloarcula marismortui
1KD1	12	7	0.4069	0.4083	0.9987	0.9978	co-crystal structure of spiramycin bound to the 50s ribosomal subunit of haloarcula marismortui
2H0X	1	3	0.4069	0.5358	-0.8618	-0.8811	pre-cleavage state of the thermoanaerobacter tengcongensis glms ribozyme
3T1H	11	11	0.4059	0.496	0.8548	0.9573	structure of the thermus thermophilus 30s ribosomal subunit complexed with a human anti-codon stem loop (hasl) of transfer rna lysine 3 (trnalys3) bound to an mrna with an aaa-codon in the a-site and paromomycin
4DR3	12	11	0.4058	0.4323	0.9452	0.9929	crystal structure of the thermus thermophilus (hb8) 30s ribosomal subunit with streptomycin bound
2XG2	19	11	0.4051	0.5268	-0.9843	-0.7813	structure of cytotoxic domain of colicin e3 bound to the 70s ribosome (part 4 of 4)
1VQ8	24	11	0.4048	0.4573	-0.9191	-0.963	the structure of ccda-phe-cap-bio and the antibiotic sparsomycin bound to the large ribosomal subunit of haloarcula marismortui
3CCE	17	7	0.4047	0.4151	0.9942	0.9807	structure of anisomycin resistant 50s ribosomal subunit: 23s rrna mutation u2535a
1VQO	2	3	0.4045	0.4067	-0.9955	-0.9992	the structure of ccpmn bound to the large ribosomal subunit haloarcula marismortui
2I2V	9	7	0.4044	0.4241	-0.9742	-0.9787	crystal structure of ribosome with messenger rna and the anticodon stem-loop of p-site trna. this file contains the 50s subunit of one 70s ribosome. the entire crystal structure contains two 70s ribosomes and is described in remark 400.
2WDI	2	1	0.4043	0.4905	-0.8675	-0.9499	structure of the thermus thermophilus 70s ribosome in complex with mrna, paromomycin, acylated a-site trna, deacylated p-site trna, and e-site trna. this file contains the 50s subunit for molecule i.
2OTJ	31	11	0.4042	0.5501	-0.8892	-0.8262	13-deoxytedanolide bound to the large subunit of haloarcula marismortui
3CCL	4	3	0.4041	0.4051	-0.9964	-1.001	structure of anisomycin resistant 50s ribosomal subunit: 23s rrna mutation u2535c. density for anisomycin is visible but not included in model.
3OFR	3	3	0.4041	0.5752	-0.819	-0.8577	crystal structure of the e. coli ribosome bound to erythromycin. this file contains the 50s subunit of the first 70s ribosome with erthromycin bound.
3CCS	24	7	0.404	0.4346	-0.9689	-0.9594	structure of anisomycin resistant 50s ribosomal subunit: 23s rrna mutation g2482a
3UXR	2	1	0.4038	0.4969	-0.8712	-0.9327	the structure of thermorubin in complex with the 70s ribosome from thermus thermophilus. this file contains the 50s subunit of one 70s ribosome. the entire crystal structure contains two 70s ribosomes.
2WH1	2	7	0.4037	0.5014	-0.8427	-0.9555	insights into translational termination from the structure of rf2 bound to the ribosome
3OFC	8	7	0.4036	0.4268	-0.9987	-0.9469	crystal structure of the e. coli ribosome bound to chloramphenicol. this file contains the 50s subunit of the first 70s ribosome with chloramphenicol bound.
1VS6	8	7	0.4035	0.4473	-0.9371	-0.9625	crystal structure of the bacterial ribosome from escherichia coli in complex with the antibiotic kasugamyin at 3.5a resolution. this file contains the 50s subunit of one 70s ribosome. the entire crystal structure contains two 70s ribosomes and is described in remark 400.
2VPL	2	11	0.4035	0.4435	-0.9533	-0.9542	the structure of the complex between the first domain of l1 protein from thermus thermophilus and mrna from methanococcus jannaschii
3OHK	14	11	0.4034	0.5341	-0.8953	-0.8434	structure of the thermus thermophilus ribosome complexed with erythromycin. this file contains the 50s subunit of one 70s ribosome. the entire crystal structure contains two 70s ribosomes.
1NJN	2	3	0.4033	0.4646	-0.9676	-0.8971	the crystal structure of the 50s large ribosomal subunit from deinococcus radiodurans complexed with the antibiotic sparsomycin
3I8F	17	11	0.4029	0.5279	-0.9847	-0.7751	elongation complex of the 70s ribosome with three trnas and mrna.this entry 3i8f contains 50s ribosomal subunit. the 30s ribosomal subunit can be found in pdb entry 3i8g. molecule b in the same asymmetric unit is deposited as 3i8g (30s) and 3i8f (50s).
3F1E	11	7	0.4029	0.5274	-0.8963	-0.8523	crystal structure of a translation termination complex formed with release factor rf2. this file contains the 30s subunit, rf2, two trna, and mrna molecules of one 70s ribosome. the entire crystal structure contains two 70s ribosomes as described in remark 400.
1YL3	3	6	0.4028	0.4575	0.9506	0.9259	crystal structure of 70s ribosome with thrs operator and trnas. large subunit. the coordinates for the small subunit are in the pdb entry 1yl4.
3PYQ	3	13	0.4028	0.5472	-0.8391	-0.8771	crystal structure of a complex containing domain 3 from the psiv igr ires rna bound to the 70s ribosome. this file contains the 30s subunit of the second 70s ribosome.
3UXR	19	11	0.4024	0.53	-0.9676	-0.7847	the structure of thermorubin in complex with the 70s ribosome from thermus thermophilus. this file contains the 50s subunit of one 70s ribosome. the entire crystal structure contains two 70s ribosomes.
3F1E	22	13	0.402	0.4642	-0.8783	-0.9859	crystal structure of a translation termination complex formed with release factor rf2. this file contains the 30s subunit, rf2, two trna, and mrna molecules of one 70s ribosome. the entire crystal structure contains two 70s ribosomes as described in remark 400.
3OFC	11	7	0.4019	0.5096	0.9954	0.7923	crystal structure of the e. coli ribosome bound to chloramphenicol. this file contains the 50s subunit of the first 70s ribosome with chloramphenicol bound.
2WDK	12	11	0.4018	0.5212	0.9723	0.7928	structure of the thermus thermophilus 70s ribosome in complex with mrna, paromomycin, acylated a- and p-site trnas, and e-site trna. this file contains the 30s subunit a-,p-, and e-site trnas and paromomycin for molecule i.
2Y11	2	2	0.4007	0.474	0.9275	0.9115	the crystal structure of ef-tu and trp-trna-trp bound to a cognate codon on the 70s ribosome.
3OH7	17	11	0.4006	0.5493	-0.9804	-0.7437	structure of the thermus thermophilus 70s ribosome complexed with chloramphenicol. this file contains the 50s subunit of one 70s ribosome. the entire crystal structure contains two 70s ribosomes.
1S72	18	7	0.4004	0.4286	-0.9864	-0.9471	refined crystal structure of the haloarcula marismortui large ribosomal subunit at 2.4 angstrom resolution
3CD6	17	7	0.4002	0.5156	-0.8098	-0.9584	co-cystal of large ribosomal subunit mutant g2616a with cc-puromycin
3OFO	3	7	0.3999	0.4919	-0.926	-0.8779	crystal structure of the e. coli ribosome bound to erythromycin. this file contains the 30s subunit of the first 70s ribosome.
3OI3	29	11	0.3994	0.5482	-0.9792	-0.7439	structure of the thermus thermophilus 70s ribosome complexed with telithromycin. this file contains the 50s subunit of one 70s ribosome. the entire crystal structure contains two 70s ribosomes.
1VQ4	3	3	0.3992	0.3998	-0.9983	-0.9999	the structure of the transition state analogue "daa" bound to the large ribosomal subunit of haloarcula marismortui
3CME	20	11	0.399	0.4184	0.9777	0.9751	the structure of ca and cca-phe-cap-bio bound to the large ribosomal subunit of haloarcula marismortui
1K9M	13	7	0.399	0.4255	-0.9896	-0.9476	co-crystal structure of tylosin bound to the 50s ribosomal subunit of haloarcula marismortui
2Z4N	23	13	0.3988	0.4563	-0.948	-0.9217	crystal structure of the bacterial ribosome from escherichia coli in complex with paromomycin and ribosome recycling factor (rrf). this file contains the 50s subunit of the second 70s ribosome, with paromomycin and rrf bound. the entire crystal structure contains two 70s ribosomes and is described in remark 400.
3UZ3	1	1	0.3988	0.5384	0.8408	0.881	crystal structure analysis of ribosomal decoding. this entry contains the 30s ribosomal subunit of the first 70s molecule in the asymmetric unit for the near-cognate trna-leu complex with paromomycin.
3V25	9	6	0.3986	0.4501	-0.9138	-0.969	crystal structure of rmf bound to the 70s ribosome. this pdb entry contains coordinates for the 50s subunit of the 2nd ribosome in the asu
3OI1	3	2	0.3986	0.4475	0.9402	0.9473	structure of the thermus thermophilus 70s ribosome complexed with azithromycin. this file contains the 50s subunit of one 70s ribosome. the entire crystal structure contains two 70s ribosomes.
3V22	8	13	0.3985	0.4589	-0.9323	-0.9314	crystal structure of rmf bound to the 70s ribosome. this pdb entry contains coordinates for the 30s subunit with bound rmf of the 1st ribosome in the asu
1IBK	3	2	0.3984	0.4499	0.9327	0.9491	structure of the thermus thermophilus 30s ribosomal subunit in complex with the antibiotic paromomycin
3OHK	1	1	0.3984	0.5046	-0.8603	-0.9176	structure of the thermus thermophilus ribosome complexed with erythromycin. this file contains the 50s subunit of one 70s ribosome. the entire crystal structure contains two 70s ribosomes.
2OGN	6	7	0.3983	0.4523	-0.9157	-0.9617	the crystal structure of the large ribosomal subunit from deinococcus radiodurans complexed with the pleuromutilin derivative sb-280080
3R8S	6	7	0.3981	0.4485	-0.9395	-0.9449	structures of the bacterial ribosome in classical and hybrid states of trna binding
4GAU	16	11	0.398	0.5315	-0.8882	-0.843	allosteric control of the ribosome by small-molecule antibiotics
3CCS	12	7	0.398	0.4078	0.9953	0.9807	structure of anisomycin resistant 50s ribosomal subunit: 23s rrna mutation g2482a
1VS6	15	11	0.3979	0.4369	-0.9878	-0.9218	crystal structure of the bacterial ribosome from escherichia coli in complex with the antibiotic kasugamyin at 3.5a resolution. this file contains the 50s subunit of one 70s ribosome. the entire crystal structure contains two 70s ribosomes and is described in remark 400.
1IBK	10	7	0.3979	0.5129	-0.9023	-0.8597	structure of the thermus thermophilus 30s ribosomal subunit in complex with the antibiotic paromomycin
4DHC	13	11	0.3976	0.48	-0.9802	-0.8451	crystal structure of yaej bound to the 70s ribosome
4DR5	4	7	0.3976	0.5347	-0.9142	-0.8134	crystal structure of the thermus thermophilus (hb8) 30s ribosomal subunit with codon, crystallographically disordered cognate transfer rna anticodon stem-loop and streptomycin bound
3V2D	22	11	0.3971	0.4729	-0.9761	-0.8602	crystal structure of yfia bound to the 70s ribosome. this pdb entry contains coordinates for the 50s subunit of the 1st ribosome in the asu
3CC7	11	7	0.3971	0.498	-0.9708	-0.8213	structure of anisomycin resistant 50s ribosomal subunit: 23s rrna mutation c2487u
3UZ9	5	3	0.3971	0.4095	-1.0007	-0.9688	crystal structure analysis of ribosomal decoding. this entry contains the 50s ribosomal subunit of the first 70s molecule in the asymmetric unit for the cognate trna-tyr complex.
1XBP	1	2	0.3971	0.4203	0.9657	0.9783	inhibition of peptide bond formation by pleuromutilins: the structure of the 50s ribosomal subunit from deinococcus radiodurans in complex with tiamulin
3CMA	12	7	0.3968	0.4007	0.9948	0.9955	the structure of cca and cca-phe-cap-bio bound to the large ribosomal subunit of haloarcula marismortui
3V23	5	4	0.3968	0.5013	0.8862	0.8931	crystal structure of rmf bound to the 70s ribosome. this pdb entry contains coordinates for the 50s subunit of the 1st ribosome in the asu
1VS8	15	11	0.3967	0.4359	-0.9872	-0.9218	crystal structure of the bacterial ribosome from escherichia coli in complex with the antibiotic kasugamyin at 3.5a resolution. this file contains the 50s subunit of one 70s ribosome. the entire crystal structure contains two 70s ribosomes and is described in remark 400.
3T1Y	1	7	0.3966	0.5258	-0.8861	-0.8513	structure of the thermus thermophilus 30s ribosomal subunit complexed with a human anti-codon stem loop (hasl) of transfer rna lysine 3 (trnalys3) bound to an mrna with an aag-codon in the a-site and paromomycin
1YIJ	13	7	0.3965	0.5008	-0.968	-0.8178	crystal structure of telithromycin bound to the g2099a mutant 50s ribosomal subunit of haloarcula marismortui
3UXR	13	7	0.3965	0.5272	-0.875	-0.8595	the structure of thermorubin in complex with the 70s ribosome from thermus thermophilus. this file contains the 50s subunit of one 70s ribosome. the entire crystal structure contains two 70s ribosomes.
3KIY	19	11	0.3964	0.4149	0.993	0.9619	structure of rele nuclease bound to the 70s ribosome (postcleavage state; part 4 of 4)
3UZ1	12	7	0.396	0.4701	0.9784	0.861	crystal structure analysis of ribosomal decoding. this entry contains the 50s ribosomal subunit of the first 70s molecule in the asymmetric unit for the near-cognate trna-leu complex with paromomycin
3IZF	1	1	0.3959	0.4512	-0.9397	-0.9337	model of the large subunit rna based on a 6.1 a cryo-em map of saccharomyces cerevisiae translating 80s ribosome (with es27l-in conformation)
3HUY	9	13	0.3956	0.4702	-0.9787	-0.8597	structure of ef-p bound to the 70s ribosome; this file contains the 30s subunit, mrna, p-site trna and ef-p for molecule ii.
3CCE	15	7	0.3954	0.4153	-0.9983	-0.9537	structure of anisomycin resistant 50s ribosomal subunit: 23s rrna mutation u2535a
3UMY	3	11	0.3952	0.5262	-0.9006	-0.8339	crystal structure of mutant ribosomal protein t217a tthl1 in complex with 80nt 23s rna from thermus thermophilus
1YJN	20	7	0.3951	0.3973	0.9978	0.9966	crystal structure of clindamycin bound to the g2099a mutant 50s ribosomal subunit of haloarcula marismortui
2HHH	8	11	0.3949	0.5051	0.9851	0.7936	crystal structure of kasugamycin bound to the 30s ribosomal subunit
3TVG	4	7	0.3948	0.5422	-0.9294	-0.7835	crystal structure analysis of ribosomal decoding. this entry contains the 30s ribosomal subunit of the second 70s molecule in the asymmetric unit for the cognate trna-leu complex
3CPW	19	7	0.3944	0.4187	-0.9963	-0.9454	the structure of the antibiotic linezolid bound to the large ribosomal subunit of haloarcula marismortui
3DF4	12	7	0.3942	0.5142	-0.8595	-0.8918	crystal structure of the bacterial ribosome from escherichia coli in complex with hygromycin b. this file contains the 50s subunit of the second 70s ribosome. the entire crystal structure contains two 70s ribosomes.
3OAT	10	7	0.394	0.5144	-0.8832	-0.8672	crystal structure of the e. coli ribosome bound to telithromycin. this file contains the 50s subunit of the first 70s ribosome with telithromycin bound.
1VQ8	4	4	0.3939	0.4909	-0.854	-0.9395	the structure of ccda-phe-cap-bio and the antibiotic sparsomycin bound to the large ribosomal subunit of haloarcula marismortui
4ABS	2	3	0.3938	0.4305	-0.9784	-0.9349	complex of smpb, a tmrna fragment and ef-tu-gdp-kirromycin with the 70s ribosome
3F1G	11	7	0.3936	0.5169	-0.8948	-0.8509	crystal structure of a translation termination complex formed with release factor rf2. this file contains the 30s subunit, rf2, two trna, and mrna molecules of the second 70s ribosome. the entire crystal structure contains two 70s ribosomes as described in remark 400.
3J19	6	7	0.3934	0.443	-0.9402	-0.9444	structure of the bacterial ribosome complexed by tmrna-smpb and ef-g during translocation and mld-loading (50s subunit)
3F1G	18	13	0.3931	0.4524	-0.8811	-0.986	crystal structure of a translation termination complex formed with release factor rf2. this file contains the 30s subunit, rf2, two trna, and mrna molecules of the second 70s ribosome. the entire crystal structure contains two 70s ribosomes as described in remark 400.
3UZF	25	13	0.393	0.4907	-0.8768	-0.9133	crystal structure analysis of ribosomal decoding. this entry contains the 50s ribosomal subunit of the first 70s molecule in the asymmetric unit for the near-cognate trna-tyr complex
2WDN	8	7	0.393	0.4971	-0.9852	-0.8025	structure of the thermus thermophilus 70s ribosome in complex with mrna, paromomycin, acylated a- and p-site trnas, and e-site trna. this file contains the 50s subunit for molecule ii.
3OGY	4	7	0.393	0.4651	-0.8691	-0.972	structure of the thermus thermophilus ribosome complexed with chloramphenicol. this file contains the 30s subunit of one 70s ribosome. the entire crystal structure contains two 70s ribosomes.
3OFX	5	7	0.3929	0.4993	-0.8603	-0.9147	crystal structure of the e. coli ribosome bound to clindamycin. this file contains the 30s subunit of the first 70s ribosome.
3OHJ	2	2	0.3929	0.4393	0.9355	0.9559	structure of the thermus thermophilus ribosome complexed with erythromycin. this file contains the 50s subunit of one 70s ribosome. the entire crystal structure contains two 70s ribosomes.
3CMA	16	7	0.3923	0.4517	0.9346	0.9292	the structure of cca and cca-phe-cap-bio bound to the large ribosomal subunit of haloarcula marismortui
3UZN	13	7	0.3923	0.4528	0.987	0.8778	crystal structure analysis of ribosomal decoding. this entry contains the 50s ribosomal subunit of the first 70s molecule in the asymmetric unit for the near-cognate trna-tyr complex with paromomycin
1VQ7	7	4	0.3922	0.5053	-0.842	-0.9217	the structure of the transition state analogue "dca" bound to the large ribosomal subunit of haloarcula marismortui
2AAR	6	6	0.3921	0.4911	0.8073	0.9888	structure of trigger factor binding domain in biologically homologous complex with eubacterial ribosome.
2B9N	2	5	0.3921	0.5247	0.9698	0.7705	50s ribosomal subunit from a crystal structure of release factor rf2, trnas and mrna bound to the ribosome. this file contains the 50s subunit from a crystal structure of release factor rf1, trnas and mrna bound to the ribosome and is described in remark 400.
2J03	10	7	0.3919	0.4856	0.9852	0.8191	structure of the thermus thermophilus 70s ribosome complexed with mrna, trna and paromomycin (part 4 of 4). this file contains the 50s subunit from molecule ii.
1FJG	6	11	0.3917	0.5119	0.8233	0.9293	structure of the thermus thermophilus 30s ribosomal subunit in complex with the antibiotics streptomycin, spectinomycin, and paromomycin
1Y69	9	11	0.3916	0.4675	0.9523	0.8794	rrf domain i in complex with the 50s ribosomal subunit from deinococcus radiodurans
4DR1	2	7	0.3912	0.526	0.767	0.9694	crystal structure of the apo 30s ribosomal subunit from thermus thermophilus (hb8)
1FFK	26	7	0.3911	0.4565	-0.9372	-0.914	crystal structure of the large ribosomal subunit from haloarcula marismortui at 2.4 angstrom resolution
2AWB	4	2	0.3911	0.5499	-0.7972	-0.8921	crystal structure of the bacterial ribosome from escherichia coli at 3.5 a resolution. this file contains the 50s subunit of the second 70s ribosome. the entire crystal structure contains two 70s ribosomes and is described in remark 400.
3CPW	11	7	0.391	0.3936	0.9964	0.9969	the structure of the antibiotic linezolid bound to the large ribosomal subunit of haloarcula marismortui
3KIW	3	2	0.3908	0.4139	-0.992	-0.9518	structure of rele nuclease bound to the 70s ribosome (postcleavage state; part 2 of 4)
3UOS	2	5	0.3908	0.418	0.9616	0.9723	crystal structure of release factor rf3 trapped in the gtp state on a rotated conformation of the ribosome (without viomycin)
3V2F	28	13	0.3901	0.4706	-0.9052	-0.9157	crystal structure of yfia bound to the 70s ribosome. this pdb entry contains coordinates for the 50s subunit of the 2nd ribosome in the asu
1M90	20	7	0.3901	0.415	-0.9904	-0.9489	co-crystal structure of cca-phe-caproic acid-biotin and sparsomycin bound to the 50s ribosomal subunit
1VQ5	9	5	0.3895	0.4868	-0.8693	-0.9204	the structure of the transition state analogue "raa" bound to the large ribosomal subunit of haloarcula marismortui
3UYE	16	11	0.3891	0.4089	0.9728	0.978	crystal structure analysis of ribosomal decoding. this entry contains the 50s ribosomal subunit of the first 70s molecule in the asymmetric unit for the near-cognate trna-leu complex
3OFQ	1	3	0.3891	0.4313	-0.9596	-0.9401	crystal structure of the e. coli ribosome bound to erythromycin. this file contains the 50s subunit of the second 70s ribosome.
1YHQ	23	7	0.3888	0.4113	-0.9922	-0.9527	crystal structure of azithromycin bound to the g2099a mutant 50s ribosomal subunit of haloarcula marismortui
3I9E	19	7	0.3885	0.5481	0.8001	0.8858	initiation complex of 70s ribosome with two trnas and mrna. this entry 3i9e contains 50s ribosomal subunit of molecule a. the 30s ribosomal subunit can be found in pdb entry 3i9d. molecule b in the same asymmetric unit is deposited as 3i9b (30s) and 3i9c (50s)
3OHJ	13	11	0.3883	0.5284	-0.8849	-0.8304	structure of the thermus thermophilus ribosome complexed with erythromycin. this file contains the 50s subunit of one 70s ribosome. the entire crystal structure contains two 70s ribosomes.
1K9M	3	4	0.3883	0.5065	-0.8196	-0.9354	co-crystal structure of tylosin bound to the 50s ribosomal subunit of haloarcula marismortui
3DF4	6	7	0.3882	0.4663	-0.9855	-0.8447	crystal structure of the bacterial ribosome from escherichia coli in complex with hygromycin b. this file contains the 50s subunit of the second 70s ribosome. the entire crystal structure contains two 70s ribosomes.
2OTL	24	7	0.3877	0.4385	-0.9329	-0.9477	girodazole bound to the large subunit of haloarcula marismortui
3PYT	6	6	0.3877	0.4767	0.8408	0.9671	crystal structure of a complex containing domain 3 of crpv igr ires rna bound to the 70s ribosome. this file contains the 50s subunit of the first 70s ribosome.
3KIY	3	2	0.3877	0.4097	-0.9923	-0.9534	structure of rele nuclease bound to the 70s ribosome (postcleavage state; part 4 of 4)
3CME	5	3	0.3876	0.406	-0.9789	-0.9752	the structure of ca and cca-phe-cap-bio bound to the large ribosomal subunit of haloarcula marismortui
3KC4	5	7	0.3875	0.5338	-0.7756	-0.936	ribosome-secy complex. this entry 3kc4 contains 30s ribosomal subnit. the 50s ribosomal subunit can be found in pdb entry 3kcr
1JJ2	14	7	0.3874	0.3888	0.9977	0.9985	fully refined crystal structure of the haloarcula marismortui large ribosomal subunit at 2.4 angstrom resolution
1VQL	37	11	0.3871	0.4206	-0.9904	-0.9293	the structure of the transition state analogue "dcsn" bound to the large ribosomal subunit of haloarcula marismortui
4GD2	4	4	0.387	0.4836	0.9684	0.8263	structures of the bacterial ribosome in classical and hybrid states of trna binding
3CCS	2	3	0.387	0.3892	-0.9942	-1	structure of anisomycin resistant 50s ribosomal subunit: 23s rrna mutation g2482a
2I2V	1	1	0.3869	0.4886	-0.8097	-0.9779	crystal structure of ribosome with messenger rna and the anticodon stem-loop of p-site trna. this file contains the 50s subunit of one 70s ribosome. the entire crystal structure contains two 70s ribosomes and is described in remark 400.
3IZU	8	11	0.3867	0.4636	0.8802	0.9476	structural insights into cognate vs. near-cognate discrimination during decoding. this entry contains the large subunit of a ribosome programmed with a cognate codon
3UOS	15	11	0.3866	0.4138	0.9758	0.9575	crystal structure of release factor rf3 trapped in the gtp state on a rotated conformation of the ribosome (without viomycin)
2WDL	10	7	0.3866	0.486	-0.9855	-0.807	structure of the thermus thermophilus 70s ribosome in complex with mrna, paromomycin, acylated a- and p-site trnas, and e-site trna. this file contains the 50s subunit for molecule i.
3OI3	25	11	0.3862	0.5364	-0.9763	-0.7375	structure of the thermus thermophilus 70s ribosome complexed with telithromycin. this file contains the 50s subunit of one 70s ribosome. the entire crystal structure contains two 70s ribosomes.
1KC8	18	7	0.3862	0.4104	-0.9907	-0.9497	co-crystal structure of blasticidin s bound to the 50s ribosomal subunit
3OI4	3	7	0.3861	0.4631	-0.9718	-0.8578	structure of the thermus thermophilus 70s ribosome complexed with telithromycin. this file contains the 30s subunit of one 70s ribosome. the entire crystal structure contains two 70s ribosomes.
3CCV	15	7	0.3859	0.3868	0.9988	0.9987	structure of anisomycin resistant 50s ribosomal subunit: 23s rrna mutation g2616a
2WH3	1	7	0.3857	0.4763	-0.8456	-0.9575	insights into translational termination from the structure of rf2 bound to the ribosome). this file contains the 30s subunit.
3J00	1	5	0.3857	0.5439	-0.822	-0.8627	structure of the ribosome-secye complex in the membrane environment
2Y0V	10	7	0.3854	0.5321	0.9539	0.7592	the crystal structure of ef-tu and a9c-trna-trp bound to a near-cognate codon on the 70s ribosome
1S72	13	7	0.3852	0.3866	0.9979	0.9983	refined crystal structure of the haloarcula marismortui large ribosomal subunit at 2.4 angstrom resolution
2B66	7	7	0.3852	0.3999	-0.9761	-0.9866	50s ribosomal subunit from a crystal structure of release factor rf1, trnas and mrna bound to the ribosome. this file contains the 50s subunit from a crystal structure of release factor rf1, trnas and mrna bound to the ribosome and is described in remark 400
3KIR	9	11	0.3849	0.3876	0.9983	0.9945	structure of rele nuclease bound to the 70s ribosome (precleavage state; part 2 of 4)
3I9C	28	11	0.3848	0.5249	-0.9785	-0.7492	initiation complex of 70s ribosome with two trnas and mrna. this entry 3i9c contains 50s ribosomal subunit of molecule b. the 30s ribosomal subunit can be found in pdb entry 3i9b. molecule a in the same asymmetric unit is deposited as 3i9d (30s) and 3i9e (50s)
3CCS	3	4	0.3848	0.4373	-0.9289	-0.9474	structure of anisomycin resistant 50s ribosomal subunit: 23s rrna mutation g2482a
2I2T	1	1	0.3848	0.4864	-0.8083	-0.9785	crystal structure of ribosome with messenger rna and the anticodon stem-loop of p-site trna. this file contains the 50s subunit of one 70s ribosome. the entire crystal structure contains two 70s ribosomes and is described in remark 400.
3MRZ	6	4	0.3846	0.4342	0.9454	0.9367	recognition of the amber stop codon by release factor rf1. this entry 3mrz contains 50s ribosomal subunit. the 30s ribosomal subunit can be found in pdb entry 3ms0. molecule a in the same asymmetric unit is deposited as 3mr8 (50s) and 3ms1 (30s).
3OGE	4	7	0.3844	0.4537	-0.8697	-0.9741	structure of the thermus thermophilus ribosome complexed with chloramphenicol. this file contains the 30s subunit of one 70s ribosome. the entire crystal structure contains two 70s ribosomes.
3CME	10	5	0.3842	0.4584	-0.9046	-0.9263	the structure of ca and cca-phe-cap-bio bound to the large ribosomal subunit of haloarcula marismortui
3U4M	12	13	0.3841	0.4658	0.9949	0.8286	crystal structure of ribosomal protein tthl1 in complex with 80nt 23s rna from thermus thermophilus
2QBI	11	7	0.3836	0.4035	-0.9809	-0.9693	crystal structure of the bacterial ribosome from escherichia coli in complex with gentamicin and ribosome recycling factor (rrf). this file contains the 50s subunit of the first 70s ribosome, with gentamicin and rrf bound. the entire crystal structure contains two 70s ribosomes and is described in remark 400.
1FFK	20	7	0.3833	0.399	-0.9859	-0.9743	crystal structure of the large ribosomal subunit from haloarcula marismortui at 2.4 angstrom resolution
1Q86	6	4	0.3832	0.4958	-0.8361	-0.9243	crystal structure of cca-phe-cap-biotin bound simultaneously at half occupancy to both the a-site and p- site of the the 50s ribosomal subunit.
2ZJP	3	5	0.3832	0.4861	0.9224	0.8547	thiopeptide antibiotic nosiheptide bound to the large ribosomal subunit of deinococcus radiodurans
3UYG	11	7	0.3831	0.4135	-0.9541	-0.971	crystal structure analysis of ribosomal decoding. this entry contains the 50s ribosomal subunit of the first 70s molecule in the asymmetric unit for the near-cognate trna-leu complex
3V25	15	7	0.3827	0.4969	0.9798	0.7859	crystal structure of rmf bound to the 70s ribosome. this pdb entry contains coordinates for the 50s subunit of the 2nd ribosome in the asu
3OHC	4	7	0.3827	0.498	-0.9462	-0.812	structure of the thermus thermophilus ribosome complexed with erythromycin. this file contains the 30s subunit of one 70s ribosome. the entire crystal structure contains two 70s ribosomes.
3I1Z	3	13	0.3827	0.4215	-0.9784	-0.928	crystal structure of the e. coli 70s ribosome in an intermediate state of ratcheting
3G71	30	11	0.3824	0.5123	-0.8915	-0.8373	co-crystal structure of bruceantin bound to the large ribosomal subunit
3CCU	4	3	0.3822	0.3828	-1.0005	-0.9979	structure of anisomycin resistant 50s ribosomal subunit: 23s rrna mutation g2482c
4DR4	3	11	0.3822	0.4729	0.8185	0.9872	crystal structure of the thermus thermophilus (hb8) 30s ribosomal subunit with codon, cognate transfer rna anticodon stem-loop and multiple copies of paromomycin molecules bound
3J0Y	1	3	0.382	0.4256	-0.96	-0.9349	structural characterization of mrna-trna translocation intermediates (50s ribosome of class 4b of the six classes)
2V47	5	7	0.3818	0.4485	-0.966	-0.8812	structure of the ribosome recycling factor bound to the thermus thermophilus 70s ribosome with mrna, asl-phe and trna-fmet (part 2 of 4). this file contains the 50s subunit for molecule 1.
3I9E	20	11	0.3817	0.4564	-0.9979	-0.838	initiation complex of 70s ribosome with two trnas and mrna. this entry 3i9e contains 50s ribosomal subunit of molecule a. the 30s ribosomal subunit can be found in pdb entry 3i9d. molecule b in the same asymmetric unit is deposited as 3i9b (30s) and 3i9c (50s)
2QBE	12	7	0.3816	0.5213	-0.8127	-0.9006	crystal structure of the bacterial ribosome from escherichia coli in complex with ribosome recycling factor (rrf). this file contains the 50s subunit of the first 70s ribosome, with rrf bound. the entire crystal structure contains two 70s ribosomes and is described in remark 400.
3V2E	7	11	0.3815	0.3996	0.9743	0.9796	crystal structure of yfia bound to the 70s ribosome. this pdb entry contains coordinates for the 30s subunit with bound yfia of the 2nd ribosome in the asu
1Q7Y	18	7	0.3813	0.3859	0.9984	0.9895	crystal structure of ccdap-puromycin bound at the peptidyl transferase center of the 50s ribosomal subunit
3CCQ	6	3	0.381	0.508	-0.8731	-0.8589	structure of anisomycin resistant 50s ribosomal subunit: 23s rrna mutation a2488u
3V27	20	11	0.3809	0.5298	-0.887	-0.8104	crystal structure of hpf bound to the 70s ribosome. this pdb entry contains coordinates for the 50s subunit of the 1st ribosome in the asu
2WDM	8	11	0.3808	0.4948	0.9727	0.7912	structure of the thermus thermophilus 70s ribosome in complex with mrna, paromomycin, acylated a- and p-site trnas, and e-site trna. this file contains the 30s subunit a-,p-, and e-site trnas and paromomycin for molecule ii.
3CMA	18	7	0.3807	0.3909	0.9885	0.9852	the structure of cca and cca-phe-cap-bio bound to the large ribosomal subunit of haloarcula marismortui
3KNJ	1	7	0.3807	0.5403	-0.8387	-0.8401	the structures of viomycin bound to the 70s ribosome. this file contains the 30s subunit for molecule ii'
1VQK	16	7	0.3805	0.4021	-0.9935	-0.9524	the structure of ccda-phe-cap-bio bound to the a site of the ribosomal subunit of haloarcula marismortui
3UZ9	23	11	0.3802	0.4458	-0.9744	-0.875	crystal structure analysis of ribosomal decoding. this entry contains the 50s ribosomal subunit of the first 70s molecule in the asymmetric unit for the cognate trna-tyr complex.
3F1E	23	13	0.38	0.4438	-0.9639	-0.8882	crystal structure of a translation termination complex formed with release factor rf2. this file contains the 30s subunit, rf2, two trna, and mrna molecules of one 70s ribosome. the entire crystal structure contains two 70s ribosomes as described in remark 400.
1VQ4	13	7	0.3797	0.4829	-0.9909	-0.7934	the structure of the transition state analogue "daa" bound to the large ribosomal subunit of haloarcula marismortui
1J5A	3	6	0.3797	0.4477	0.8847	0.9587	structural basis for the interaction of antibiotics with the peptidyl transferase center in eubacteria
2YGH	3	7	0.3789	0.3929	-0.9957	-0.9684	sam-i riboswitch with a g2na mutation in the kink turn in complex with s-adenosylmethionine
1YL4	9	7	0.3785	0.4521	-0.9173	-0.9126	crystal structure of 70s ribosome with thrs operator and trnas. 30s subunit. the coordinates for the 50s subunit are in the pdb entry 1yl3
2E5L	12	13	0.3784	0.4765	-0.8424	-0.9424	a snapshot of the 30s ribosomal subunit capturing mrna via the shine- dalgarno interaction
2WDJ	20	13	0.3781	0.4488	0.9214	0.9143	structure of the thermus thermophilus 70s ribosome in complex with mrna, paromomycin, acylated a-site trna, deacylated p-site trna, and e-site trna. this file contains the 50s subunit for molecule ii.
1VQ9	8	4	0.378	0.4716	-0.8446	-0.9491	the structure of cca-phe-cap-bio and the antibiotic sparsomycin bound to the large ribosomal subunit of haloarcula marismortui
1VQP	3	4	0.378	0.4849	-0.8363	-0.932	the structure of the transition state analogue "rap" bound to the large ribosomal subunit of haloarcula marismortui
3CC2	3	4	0.378	0.4874	-0.8349	-0.9287	the refined crystal structure of the haloarcula marismortui large ribosomal subunit at 2.4 angstrom resolution with rrna sequence for the 23s rrna and genome-derived sequences for r-proteins
1YIJ	6	4	0.3778	0.4961	-0.8282	-0.9196	crystal structure of telithromycin bound to the g2099a mutant 50s ribosomal subunit of haloarcula marismortui
2WDK	7	7	0.3777	0.4627	-0.9651	-0.8457	structure of the thermus thermophilus 70s ribosome in complex with mrna, paromomycin, acylated a- and p-site trnas, and e-site trna. this file contains the 30s subunit a-,p-, and e-site trnas and paromomycin for molecule i.
1VQ9	25	7	0.3775	0.3968	-0.9937	-0.9574	the structure of cca-phe-cap-bio and the antibiotic sparsomycin bound to the large ribosomal subunit of haloarcula marismortui
2QAL	5	13	0.3775	0.5167	-0.8502	-0.8591	crystal structure of the bacterial ribosome from escherichia coli in complex with neomycin. this file contains the 30s subunit of the first 70s ribosome, with neomycin bound. the entire crystal structure contains two 70s ribosomes and is described in remark 400.
3DLL	5	11	0.3775	0.4533	-0.9648	-0.8632	the oxazolidinone antibiotics perturb the ribosomal peptidyl-transferase center and effect trna positioning
1XNR	2	7	0.3775	0.4756	-0.9062	-0.8758	crystal structure of an inosine-cytosine wobble base pair in the context of the decoding center
1S1I	16	7	0.3773	0.393	-0.9853	-0.9743	structure of the ribosomal 80s-eef2-sordarin complex from yeast obtained by docking atomic models for rna and protein components into a 11.7 a cryo-em map. this file, 1s1i, contains 60s subunit. the 40s ribosomal subunit is in file 1s1h.
4ABS	20	11	0.3771	0.4378	-0.976	-0.8824	complex of smpb, a tmrna fragment and ef-tu-gdp-kirromycin with the 70s ribosome
3I22	2	3	0.3771	0.4861	-0.883	-0.8785	crystal structure of the e. coli 70s ribosome in an intermediate state of ratcheting
4ABS	11	7	0.377	0.5103	0.8559	0.8633	complex of smpb, a tmrna fragment and ef-tu-gdp-kirromycin with the 70s ribosome
3UZF	12	7	0.3769	0.4803	0.942	0.8331	crystal structure analysis of ribosomal decoding. this entry contains the 50s ribosomal subunit of the first 70s molecule in the asymmetric unit for the near-cognate trna-tyr complex
4DR5	8	7	0.3768	0.38	0.9933	0.9982	crystal structure of the thermus thermophilus (hb8) 30s ribosomal subunit with codon, crystallographically disordered cognate transfer rna anticodon stem-loop and streptomycin bound
1M1K	6	4	0.3768	0.4862	-0.8352	-0.9277	co-crystal structure of azithromycin bound to the 50s ribosomal subunit of haloarcula marismortui
3OHD	4	7	0.3762	0.493	-0.9447	-0.8077	structure of the thermus thermophilus ribosome complexed with erythromycin. this file contains the 30s subunit of one 70s ribosome. the entire crystal structure contains two 70s ribosomes.
1X8W	3	13	0.3762	0.4477	-0.9948	-0.8448	structure of the tetrahymena ribozyme: base triple sandwich and metal ion at the active site
3CMA	38	11	0.3759	0.4061	-0.9885	-0.9363	the structure of cca and cca-phe-cap-bio bound to the large ribosomal subunit of haloarcula marismortui
3OHK	5	5	0.3759	0.522	0.8095	0.8895	structure of the thermus thermophilus ribosome complexed with erythromycin. this file contains the 50s subunit of one 70s ribosome. the entire crystal structure contains two 70s ribosomes.
3OFB	4	7	0.3757	0.3993	-0.9496	-0.9908	crystal structure of the e. coli ribosome bound to chloramphenicol. this file contains the 30s subunit of the second 70s ribosome.
2AWB	3	2	0.3757	0.4824	-0.9178	-0.8484	crystal structure of the bacterial ribosome from escherichia coli at 3.5 a resolution. this file contains the 50s subunit of the second 70s ribosome. the entire crystal structure contains two 70s ribosomes and is described in remark 400.
3OHZ	14	7	0.3756	0.5259	-0.83	-0.8604	structure of the thermus thermophilus 70s ribosome complexed with azithromycin. this file contains the 50s subunit of one 70s ribosome. the entire crystal structure contains two 70s ribosomes.
2QEX	12	7	0.3755	0.3895	-0.9904	-0.9734	negamycin binds to the wall of the nascent chain exit tunnel of the 50s ribosomal subunit
3UXR	16	11	0.3754	0.5176	-0.9755	-0.7435	the structure of thermorubin in complex with the 70s ribosome from thermus thermophilus. this file contains the 50s subunit of one 70s ribosome. the entire crystal structure contains two 70s ribosomes.
1JZZ	3	6	0.3753	0.4434	0.8832	0.9582	structural basis for the interaction of antibiotics with the peptidyl transferase center in eubacteria
2WH2	10	7	0.375	0.4651	-0.9867	-0.8171	insights into translational termination from the structure of rf2 bound to the ribosome
2HHH	2	1	0.3738	0.5263	0.8308	0.855	crystal structure of kasugamycin bound to the 30s ribosomal subunit
3V24	5	13	0.3735	0.4331	-0.93	-0.9272	crystal structure of rmf bound to the 70s ribosome. this pdb entry contains coordinates for the 30s subunit with bound rmf of the 2nd ribosome in the asu
3V23	13	7	0.3733	0.4883	0.9824	0.778	crystal structure of rmf bound to the 70s ribosome. this pdb entry contains coordinates for the 50s subunit of the 1st ribosome in the asu
2B9O	1	2	0.3733	0.5033	-0.8563	-0.8661	30s ribosomal subunit, trnas and mrna from a crystal structure of the whole ribosomal complex with a stop codon in the a-site. this file contains the 30s subunit, trnas and mrna from a crystal structure of the whole ribosomal complex with a stop codon in the a-site and is described in remark 400.
2B64	1	2	0.3732	0.5066	-0.8513	-0.8654	30s ribosomal subunit, trnas, mrna and release factor rf1 from a crystal structure of the whole ribosomal complex. this file contains the 30s subunit, trnas, mrna and release factor rf1 from a crystal structure of the whole ribosomal complex". the entire crystal structure contains one 70s ribosome, trnas, mrna and release factor rf1 and is described in remark 400.
2QOZ	13	7	0.3729	0.4789	0.8868	0.8778	crystal structure of the bacterial ribosome from escherichia coli in complex with spectinomycin and neomycin. this file contains the 50s subunit of the first 70s ribosome, with neomycin bound. the entire crystal structure contains two 70s ribosomes.
3F1F	13	11	0.3729	0.4523	-0.9712	-0.8488	crystal structure of a translation termination complex formed with release factor rf2. this file contains the 50s subunit of one 70s ribosome. the entire crystal structure contains two 70s ribosomes as described in remark 400.
3OHZ	1	1	0.3727	0.4722	-0.8596	-0.9181	structure of the thermus thermophilus 70s ribosome complexed with azithromycin. this file contains the 50s subunit of one 70s ribosome. the entire crystal structure contains two 70s ribosomes.
2J28	3	2	0.3726	0.4785	-0.9179	-0.8483	model of e. coli srp bound to 70s rncs
3HUY	5	7	0.3721	0.4202	-0.9693	-0.9135	structure of ef-p bound to the 70s ribosome; this file contains the 30s subunit, mrna, p-site trna and ef-p for molecule ii.
1JZX	2	6	0.3721	0.4378	0.8867	0.9585	structural basis for the interaction of antibiotics with the peptidyl transferase center in eubacteria
3HUX	3	6	0.372	0.469	0.8763	0.9051	structure of ef-p bound to the 70s ribosome; this file contains the 50s subunit for molecule i.
3UZ3	11	11	0.3719	0.4411	0.9499	0.8877	crystal structure analysis of ribosomal decoding. this entry contains the 30s ribosomal subunit of the first 70s molecule in the asymmetric unit for the near-cognate trna-leu complex with paromomycin.
3F1H	11	11	0.371	0.4521	-0.9721	-0.8441	crystal structure of a translation termination complex formed with release factor rf2. this file contains the 50s subunit of the second 70s ribosome. the entire crystal structure contains two 70s ribosomes as described in remark 400.
4DR5	5	7	0.371	0.458	-0.9245	-0.8759	crystal structure of the thermus thermophilus (hb8) 30s ribosomal subunit with codon, crystallographically disordered cognate transfer rna anticodon stem-loop and streptomycin bound
3CMA	33	11	0.3704	0.4583	-0.9499	-0.8508	the structure of cca and cca-phe-cap-bio bound to the large ribosomal subunit of haloarcula marismortui
2QAO	18	7	0.3704	0.3967	0.9652	0.9672	crystal structure of the bacterial ribosome from escherichia coli in complex with neomycin. this file contains the 50s subunit of the second 70s ribosome, with neomycin bound. the entire crystal structure contains two 70s ribosomes and is described in remark 400.
3PYR	7	5	0.3703	0.4786	-0.9511	-0.8134	crystal structure of a complex containing domain 3 from the psiv igr ires rna bound to the 70s ribosome. this file contains the 50s subunit of the second 70s ribosome.
3F1E	4	2	0.3703	0.4294	0.9086	0.9491	crystal structure of a translation termination complex formed with release factor rf2. this file contains the 30s subunit, rf2, two trna, and mrna molecules of one 70s ribosome. the entire crystal structure contains two 70s ribosomes as described in remark 400.
3G4S	9	7	0.3702	0.3929	0.989	0.9527	co-crystal structure of tiamulin bound to the large ribosomal subunit
2B9P	7	7	0.3702	0.3841	-0.9761	-0.9873	50s ribosomal subunit from a crystal structure of the ribosome in complex with trnas and mrna with a stop codon in the a-site. this file contains the 50s subunit from a crystal structure of the ribosome in complex with trnas and mrna with a stop codon in the a- site and is described in remark 400.
1VSP	4	7	0.3702	0.4688	0.9455	0.835	interactions and dynamics of the shine-dalgarno helix in the 70s ribosome. this file, 1vsp, contains the 50s ribosome subunit. 30s ribosome subunit is in the file 2qnh
1Q81	17	7	0.3698	0.513	0.7457	0.9667	crystal structure of minihelix with 3' puromycin bound to a- site of the 50s ribosomal subunit.
4DHC	16	11	0.3697	0.4142	-0.9247	-0.9652	crystal structure of yaej bound to the 70s ribosome
3OFQ	6	11	0.3697	0.4005	0.9325	0.9899	crystal structure of the e. coli ribosome bound to erythromycin. this file contains the 50s subunit of the second 70s ribosome.
3OHY	3	7	0.3694	0.5131	-0.929	-0.7748	structure of the thermus thermophilus 70s ribosome complexed with azithromycin. this file contains the 30s subunit of one 70s ribosome. the entire crystal structure contains two 70s ribosomes.
3UZG	2	4	0.3694	0.4543	0.8891	0.9144	crystal structure analysis of ribosomal decoding. this entry contains the 30s ribosomal subunit of the first 70s molecule in the asymmetric unit for the near-cognate trna-tyr complex
1VQ4	17	7	0.3692	0.5034	-0.8893	-0.8247	the structure of the transition state analogue "daa" bound to the large ribosomal subunit of haloarcula marismortui
1VQM	12	7	0.3692	0.4506	-0.8446	-0.97	the structure of the transition state analogue "dan" bound to the large ribosomal subunit of haloarcula marismortui
1Q7Y	17	7	0.3691	0.4162	-0.9114	-0.973	crystal structure of ccdap-puromycin bound at the peptidyl transferase center of the 50s ribosomal subunit
3CME	9	4	0.3691	0.4604	-0.8624	-0.9297	the structure of ca and cca-phe-cap-bio bound to the large ribosomal subunit of haloarcula marismortui
3OHK	12	11	0.369	0.5207	-0.9303	-0.7616	structure of the thermus thermophilus ribosome complexed with erythromycin. this file contains the 50s subunit of one 70s ribosome. the entire crystal structure contains two 70s ribosomes.
3KIW	16	11	0.3688	0.3848	0.9934	0.9648	structure of rele nuclease bound to the 70s ribosome (postcleavage state; part 2 of 4)
1Q7Y	5	4	0.3687	0.5088	-0.8022	-0.9033	crystal structure of ccdap-puromycin bound at the peptidyl transferase center of the 50s ribosomal subunit
3UXT	2	7	0.3686	0.4539	-0.9691	-0.8378	the structure of thermorubin in complex with the 70s ribosome from thermus thermophilus. this file contains the 30s subunit of one 70s ribosome. the entire crystal structure contains two 70s ribosomes.'
3UZI	9	11	0.3683	0.5144	0.786	0.9108	crystal structure analysis of ribosomal decoding. this entry contains the 30s ribosomal subunit of the second 70s molecule in the asymmetric unit for the near-cognate trna-tyr complex
3OI1	1	1	0.3682	0.4732	-0.8506	-0.9148	structure of the thermus thermophilus 70s ribosome complexed with azithromycin. this file contains the 50s subunit of one 70s ribosome. the entire crystal structure contains two 70s ribosomes.
3D5A	2	5	0.3676	0.48	-0.774	-0.9893	structural basis for translation termination on the 70s ribosome. this file contains the 30s subunit, release factor 1 (rf1), two trna, and mrna molecules of one 70s ribosome. the entire crystal structure contains two 70s ribosomes as described in remark 400.
3I20	15	11	0.3674	0.4409	-0.9124	-0.9132	crystal structure of the e. coli 70s ribosome in an intermediate state of ratcheting
2QAN	6	13	0.3673	0.5055	-0.8476	-0.8572	crystal structure of the bacterial ribosome from escherichia coli in complex with neomycin. this file contains the 30s subunit of the second 70s ribosome, with neomycin bound. the entire crystal structure contains two 70s ribosomes and is described in remark 400.
3UOS	9	7	0.3672	0.3863	0.9834	0.9664	crystal structure of release factor rf3 trapped in the gtp state on a rotated conformation of the ribosome (without viomycin)
2QP1	13	7	0.367	0.4717	0.8861	0.8778	crystal structure of the bacterial ribosome from escherichia coli in complex with spectinomycin and neomycin. this file contains the 50s subunit of the second 70s ribosome, with neomycin bound. the entire crystal structure contains two 70s ribosomes.
3V23	8	6	0.367	0.4158	-0.9156	-0.9638	crystal structure of rmf bound to the 70s ribosome. this pdb entry contains coordinates for the 50s subunit of the 1st ribosome in the asu
3V25	4	4	0.367	0.4574	0.8924	0.899	crystal structure of rmf bound to the 70s ribosome. this pdb entry contains coordinates for the 50s subunit of the 2nd ribosome in the asu
3KIQ	7	13	0.3669	0.4411	-0.931	-0.8933	structure of rele nuclease bound to the 70s ribosome (precleavage state; part 1 of 4)
3KIT	9	11	0.3668	0.3699	0.9975	0.9942	structure of rele nuclease bound to the 70s ribosome (precleavage state; part 4 of 4)
2Y0Z	3	3	0.3667	0.4546	-0.9706	-0.831	the crystal structure of ef-tu and g24a-trna-trp bound to a near-cognate codon on the 70s ribosome
1FJG	7	13	0.3665	0.4927	-0.8237	-0.903	structure of the thermus thermophilus 30s ribosomal subunit in complex with the antibiotics streptomycin, spectinomycin, and paromomycin
2QAO	14	7	0.3664	0.413	-0.9223	-0.9618	crystal structure of the bacterial ribosome from escherichia coli in complex with neomycin. this file contains the 50s subunit of the second 70s ribosome, with neomycin bound. the entire crystal structure contains two 70s ribosomes and is described in remark 400.
3CCL	7	4	0.3664	0.4795	0.947	0.8069	structure of anisomycin resistant 50s ribosomal subunit: 23s rrna mutation u2535c. density for anisomycin is visible but not included in model.
3V29	19	11	0.3663	0.4922	-0.9011	-0.8258	crystal structure of hpf bound to the 70s ribosome. this entry contains the 50s subunit of the 2nd molecule in the asu.
3CC7	9	5	0.3657	0.4445	-0.9584	-0.8584	structure of anisomycin resistant 50s ribosomal subunit: 23s rrna mutation c2487u
3G6E	5	4	0.3657	0.4651	-0.8376	-0.9386	co-crystal structure of homoharringtonine bound to the large ribosomal subunit
1N32	2	7	0.3657	0.4434	-0.9144	-0.9019	structure of the thermus thermophilus 30s ribosomal subunit bound to codon and near-cognate transfer rna anticodon stem-loop mismatched at the first codon position at the a site with paromomycin
2H0W	3	7	0.3656	0.4763	0.8946	0.8581	post-cleavage state of the thermoanaerobacter tengcongensis glms ribozyme
2XSY	5	13	0.3655	0.4385	-0.8676	-0.9607	trna tranlocation on the 70s ribosome: the pre- translocational translocation intermediate ti(pre)
1YJN	27	7	0.3654	0.3858	-0.9928	-0.954	crystal structure of clindamycin bound to the g2099a mutant 50s ribosomal subunit of haloarcula marismortui
3UZ2	16	11	0.3654	0.4363	-0.8451	-0.9908	crystal structure analysis of ribosomal decoding. this entry contains the 50s ribosomal subunit of the second 70s molecule in the asymmetric unit for the near-cognate trna-leu complex with paromomycin.
2QOW	3	2	0.3653	0.4168	0.8778	0.9982	crystal structure of the bacterial ribosome from escherichia coli in complex with spectinomycin. this file contains the 30s subunit of the second 70s ribosome, with spectinomycin bound. the entire crystal structure contains two 70s ribosomes.
4DH9	3	2	0.3652	0.4507	0.9496	0.8531	crystal structure of yaej bound to the 70s ribosome
4DS6	2	11	0.3652	0.4156	0.9395	0.9353	crystal structure of a group ii intron in the pre-catalytic state
3CCU	34	11	0.3645	0.4117	-0.9613	-0.921	structure of anisomycin resistant 50s ribosomal subunit: 23s rrna mutation g2482c
2OTL	15	7	0.3643	0.4467	-0.9564	-0.8527	girodazole bound to the large subunit of haloarcula marismortui
3CCL	8	4	0.3642	0.4469	-0.8961	-0.9094	structure of anisomycin resistant 50s ribosomal subunit: 23s rrna mutation u2535c. density for anisomycin is visible but not included in model.
3KNM	5	6	0.3641	0.4685	0.8682	0.8951	the structures of capreomycin bound to the 70s ribosome. this file contains the 50s subunit for molecule i.
3CCV	4	3	0.364	0.3668	-1.0015	-0.9907	structure of anisomycin resistant 50s ribosomal subunit: 23s rrna mutation g2616a
2AAR	3	5	0.364	0.5107	0.7996	0.8913	structure of trigger factor binding domain in biologically homologous complex with eubacterial ribosome.
2Z4N	1	1	0.3639	0.4883	-0.7754	-0.9611	crystal structure of the bacterial ribosome from escherichia coli in complex with paromomycin and ribosome recycling factor (rrf). this file contains the 50s subunit of the second 70s ribosome, with paromomycin and rrf bound. the entire crystal structure contains two 70s ribosomes and is described in remark 400.
3I1R	14	7	0.3638	0.4583	-0.9041	-0.878	crystal structure of the e. coli 70s ribosome in an intermediate state of ratcheting
3D5A	3	6	0.3638	0.3909	-0.9832	-0.9467	structural basis for translation termination on the 70s ribosome. this file contains the 30s subunit, release factor 1 (rf1), two trna, and mrna molecules of one 70s ribosome. the entire crystal structure contains two 70s ribosomes as described in remark 400.
1VQO	34	11	0.3635	0.4242	-0.9197	-0.9318	the structure of ccpmn bound to the large ribosomal subunit haloarcula marismortui
3MS1	6	4	0.3626	0.4138	0.9386	0.9336	recognition of the amber stop codon by release factor rf1. this entry 3ms1 contains 50s ribosomal subunit. the 30s ribosomal subunit can be found in pdb entry 3mr8. molecule b in the same asymmetric unit is deposited as 3mrz (50s) and 3ms0 (30s).
3I8I	30	11	0.3625	0.4395	-0.9311	-0.8859	elongation complex of the 70s ribosome with three trnas and mrna. this entry 3i8i contains 50s ribosomal subnit. the 30s ribosomal subunit can be found in pdb entry 3i8h. molecule a in the same asymmetric unit is deposited as 3i8f (50s) and 3i8g (30s).
3I1S	4	4	0.3619	0.4759	0.8713	0.8727	crystal structure of the e. coli 70s ribosome in an intermediate state of ratcheting
3OI0	3	7	0.3617	0.5046	-0.9267	-0.7733	structure of the thermus thermophilus 70s ribosome complexed with azithromycin. this file contains the 30s subunit of one 70s ribosome. the entire crystal structure contains two 70s ribosomes.
4ABR	7	7	0.3616	0.457	0.86	0.92	complex of smpb, a tmrna fragment and ef-tu-gdp-kirromycin with the 70s ribosome
3OR9	3	4	0.3616	0.4111	0.9904	0.888	crystal structure of the e. coli ribosome bound to cem-101. this file contains the 30s subunit of the first 70s ribosome.
3PYO	7	5	0.3614	0.4688	-0.9501	-0.8114	crystal structure of a complex containing domain 3 from the psiv igr ires rna bound to the 70s ribosome. this file contains the 50s subunit of the first 70s ribosome.
3OW2	20	7	0.3613	0.3917	-0.9906	-0.931	crystal structure of enhanced macrolide bound to 50s ribosomal subunit
4GAU	13	11	0.3612	0.4325	-0.943	-0.8855	allosteric control of the ribosome by small-molecule antibiotics
3HUZ	5	7	0.3612	0.5042	-0.7747	-0.9247	structure of ef-p bound to the 70s ribosome; this file contains the 50s subunit for molecule ii.
3CME	19	7	0.361	0.3839	-0.993	-0.9469	the structure of ca and cca-phe-cap-bio bound to the large ribosomal subunit of haloarcula marismortui
3V2D	5	5	0.3608	0.4302	-0.9412	-0.8911	crystal structure of yfia bound to the 70s ribosome. this pdb entry contains coordinates for the 50s subunit of the 1st ribosome in the asu
2V49	1	1	0.3608	0.4449	0.9651	0.8402	structure of the ribosome recycling factor bound to the thermus thermophilus 70s ribosome with mrna, asl-phe and trna-fmet (part 4 of 4). this file contains the 50s subunit of molecule 2.
3CCS	17	7	0.3607	0.382	-0.9881	-0.9555	structure of anisomycin resistant 50s ribosomal subunit: 23s rrna mutation g2482a
1JZY	2	6	0.3607	0.4222	0.8918	0.958	structural basis for the interaction of antibiotics with the peptidyl transferase center in eubacteria
3KIY	25	11	0.3606	0.3828	0.9778	0.9632	structure of rele nuclease bound to the 70s ribosome (postcleavage state; part 4 of 4)
3KIS	6	13	0.3606	0.4163	-0.9453	-0.9163	structure of rele nuclease bound to the 70s ribosome (precleavage state; part 3 of 4)
1VQL	5	4	0.3604	0.4558	-0.8438	-0.937	the structure of the transition state analogue "dcsn" bound to the large ribosomal subunit of haloarcula marismortui
3UXT	5	11	0.3604	0.3719	0.9952	0.9737	the structure of thermorubin in complex with the 70s ribosome from thermus thermophilus. this file contains the 30s subunit of one 70s ribosome. the entire crystal structure contains two 70s ribosomes.'
3UZ7	3	7	0.3604	0.4203	-0.9526	-0.9	crystal structure analysis of ribosomal decoding. this entry contains the 30s ribosomal subunit of the second 70s molecule in the asymmetric unit for the cognate trna-tyr complex.
2QP1	1	2	0.3604	0.4349	-0.9164	-0.9042	crystal structure of the bacterial ribosome from escherichia coli in complex with spectinomycin and neomycin. this file contains the 50s subunit of the second 70s ribosome, with neomycin bound. the entire crystal structure contains two 70s ribosomes.
3OAT	12	11	0.3603	0.4157	0.9859	0.8789	crystal structure of the e. coli ribosome bound to telithromycin. this file contains the 50s subunit of the first 70s ribosome with telithromycin bound.
1VQL	29	11	0.3601	0.3975	-0.9995	-0.9062	the structure of the transition state analogue "dcsn" bound to the large ribosomal subunit of haloarcula marismortui
3OXM	1	7	0.36	0.472	0.835	0.9133	crystal structure of glycine riboswitch, tl-acetate soaked
3CCS	22	7	0.3598	0.4087	-0.9326	-0.9439	structure of anisomycin resistant 50s ribosomal subunit: 23s rrna mutation g2482a
4DR5	6	7	0.3595	0.4014	-0.9055	-0.9889	crystal structure of the thermus thermophilus (hb8) 30s ribosomal subunit with codon, crystallographically disordered cognate transfer rna anticodon stem-loop and streptomycin bound
3UZI	7	7	0.3593	0.4969	0.8763	0.8251	crystal structure analysis of ribosomal decoding. this entry contains the 30s ribosomal subunit of the second 70s molecule in the asymmetric unit for the near-cognate trna-tyr complex
1Q7Y	22	11	0.3592	0.4742	0.8637	0.8769	crystal structure of ccdap-puromycin bound at the peptidyl transferase center of the 50s ribosomal subunit
3PYO	11	7	0.359	0.3821	-0.9797	-0.9589	crystal structure of a complex containing domain 3 from the psiv igr ires rna bound to the 70s ribosome. this file contains the 50s subunit of the first 70s ribosome.
3CC4	10	5	0.3586	0.4483	-0.8695	-0.9199	co-crystal structure of anisomycin bound to the 50s ribosomal subunit
2OTJ	26	7	0.3585	0.3783	-0.9912	-0.9561	13-deoxytedanolide bound to the large subunit of haloarcula marismortui
3D5C	2	5	0.3581	0.4696	-0.7711	-0.989	structural basis for translation termination on the 70s ribosome. this file contains the 30s subunit, release factor 1 (rf1), two trna, and mrna molecules of the second 70s ribosome. the entire crystal structure contains two 70s ribosomes as described in remark 400.
3G71	20	7	0.358	0.3594	0.999	0.9971	co-crystal structure of bruceantin bound to the large ribosomal subunit
1VS8	9	7	0.358	0.3999	-0.93	-0.9624	crystal structure of the bacterial ribosome from escherichia coli in complex with the antibiotic kasugamyin at 3.5a resolution. this file contains the 50s subunit of one 70s ribosome. the entire crystal structure contains two 70s ribosomes and is described in remark 400.
2QOX	8	7	0.3579	0.4318	-0.8579	-0.9658	crystal structure of the bacterial ribosome from escherichia coli in complex with spectinomycin. this file contains the 50s subunit of the second 70s ribosome. the entire crystal structure contains two 70s ribosomes.
2HGU	4	4	0.3579	0.3782	0.9968	0.9492	70s t.th. ribosome functional complex with mrna and e- and p-site trnas at 4.5a. this entry 2hgu contains 50s ribosomal subunit. the 30s ribosomal subunit can be found in pdb entry 2hgr.
3G4S	2	5	0.3579	0.3616	0.9884	1.0013	co-crystal structure of tiamulin bound to the large ribosomal subunit
4DHA	14	7	0.3578	0.4002	0.9825	0.9099	crystal structure of yaej bound to the 70s ribosome
2QOZ	10	7	0.3578	0.4221	-0.8939	-0.9482	crystal structure of the bacterial ribosome from escherichia coli in complex with spectinomycin and neomycin. this file contains the 50s subunit of the first 70s ribosome, with neomycin bound. the entire crystal structure contains two 70s ribosomes.
2QOZ	1	2	0.3576	0.4283	-0.9206	-0.907	crystal structure of the bacterial ribosome from escherichia coli in complex with spectinomycin and neomycin. this file contains the 50s subunit of the first 70s ribosome, with neomycin bound. the entire crystal structure contains two 70s ribosomes.
2QP1	11	7	0.3574	0.4239	-0.8918	-0.9455	crystal structure of the bacterial ribosome from escherichia coli in complex with spectinomycin and neomycin. this file contains the 50s subunit of the second 70s ribosome, with neomycin bound. the entire crystal structure contains two 70s ribosomes.
1YJ9	29	11	0.357	0.4312	-0.8969	-0.9232	crystal structure of the mutant 50s ribosomal subunit of haloarcula marismortui containing a three residue deletion in l22
3I8H	2	3	0.3566	0.389	0.9769	0.9385	elongation complex of the 70s ribosome with three trnas and mrna.this entry 3i8h contains 30s ribosomal subnit. the 50s ribosomal subunit can be found in pdb entry 3i8i. molecule a in the same asymmetric unit is deposited as 3i8f (50s) and 3i8g (30s).
3I1R	10	7	0.3563	0.3806	-0.9665	-0.9685	crystal structure of the e. coli 70s ribosome in an intermediate state of ratcheting
1Q81	4	4	0.3562	0.462	-0.8658	-0.8904	crystal structure of minihelix with 3' puromycin bound to a- site of the 50s ribosomal subunit.
1K01	2	6	0.3562	0.4186	0.8887	0.9576	structural basis for the interaction of antibiotics with the peptidyl transferase center in eubacteria
2HGQ	16	13	0.3557	0.4582	0.861	0.9016	crystal structure of the 70s thermus thermophilus ribosome with translocated and rotated shine-dalgarno duplex. this entry 2hgq contains 50s ribosomal subunit. the 30s ribosomal subunit can be found in pdb entry 2hgp.
1VS8	4	7	0.3557	0.4115	0.9541	0.9059	crystal structure of the bacterial ribosome from escherichia coli in complex with the antibiotic kasugamyin at 3.5a resolution. this file contains the 50s subunit of one 70s ribosome. the entire crystal structure contains two 70s ribosomes and is described in remark 400.
3D5C	3	6	0.3557	0.3825	-0.983	-0.946	structural basis for translation termination on the 70s ribosome. this file contains the 30s subunit, release factor 1 (rf1), two trna, and mrna molecules of the second 70s ribosome. the entire crystal structure contains two 70s ribosomes as described in remark 400.
1FFK	23	7	0.3553	0.4083	-0.8792	-0.9895	crystal structure of the large ribosomal subunit from haloarcula marismortui at 2.4 angstrom resolution
3UZ8	3	3	0.3553	0.3622	-0.9823	-0.9985	crystal structure analysis of ribosomal decoding. this entry contains the 50s ribosomal subunit of the second 70s molecule in the asymmetric unit for the cognate trna-tyr complex.
1VQN	35	11	0.3551	0.3988	-0.984	-0.9048	the structure of cc-hpmn and cca-phe-cap-bio bound to the large ribosomal subunit of haloarcula marismortui
1KC8	14	7	0.3551	0.3565	0.9993	0.9965	co-crystal structure of blasticidin s bound to the 50s ribosomal subunit
3I1N	2	5	0.355	0.4745	-0.9047	-0.827	crystal structure of the e. coli 70s ribosome in an intermediate state of ratcheting
2WH2	1	2	0.355	0.3946	-0.9592	-0.9378	insights into translational termination from the structure of rf2 bound to the ribosome
1PNS	8	11	0.3549	0.4396	0.8187	0.986	crystal structure of a streptomycin dependent ribosome from e. coli, 30s subunit of 70s ribosome. this file, 1pns, contains the 30s subunit, two trnas, and one mrna molecule. the 50s ribosomal subunit is in file 1pnu.
3G4S	8	7	0.3548	0.3989	-0.9705	-0.9164	co-crystal structure of tiamulin bound to the large ribosomal subunit
2X9T	5	13	0.3547	0.4545	-0.8973	-0.8696	structure of the 70s ribosome bound to release factor 2 and a substrate analog provides insights into catalysis of peptide release
1YIT	9	5	0.3542	0.4155	-0.9503	-0.8969	crystal structure of virginiamycin m and s bound to the 50s ribosomal subunit of haloarcula marismortui
2QOX	6	7	0.3541	0.3781	-0.9586	-0.977	crystal structure of the bacterial ribosome from escherichia coli in complex with spectinomycin. this file contains the 50s subunit of the second 70s ribosome. the entire crystal structure contains two 70s ribosomes.
3U4M	3	4	0.3541	0.3783	-0.9637	-0.9713	crystal structure of ribosomal protein tthl1 in complex with 80nt 23s rna from thermus thermophilus
2WRI	7	13	0.354	0.422	-0.9764	-0.8591	the structure of the ribosome with elongation factor g trapped in the post-translocational state (part 1 of 4).
2HGR	2	1	0.3538	0.4546	0.8866	0.8778	70s t.th. ribosome functional complex with mrna and e- and p-site trnas at 4.5a. this entry 2hgr contains 30s ribosomal subunit. the 50s ribosomal subunit can be found in pdb entry 2hgu.
2WDJ	13	7	0.3537	0.4991	0.8419	0.8417	structure of the thermus thermophilus 70s ribosome in complex with mrna, paromomycin, acylated a-site trna, deacylated p-site trna, and e-site trna. this file contains the 50s subunit for molecule ii.
3TVE	2	1	0.3534	0.4536	-0.8504	-0.9161	crystal structure analysis of ribosomal decoding. this entry contains the 50s ribosomal subunit of the first 70s molecule in the asymmetric unit for the cognate trna-leu complex
3FIN	10	5	0.3532	0.5017	0.8198	0.8586	t. thermophilus 70s ribosome in complex with mrna, trnas and ef- tu.gdp.kirromycin ternary complex, fitted to a 6.4 a cryo-em map. this file contains the 50s subunit.
2XUX	10	13	0.3529	0.4596	0.8693	0.8831	trna translocation on the 70s ribosome: the post- translocational translocation intermediate ti(post)
3KNM	9	11	0.3529	0.4443	-0.9714	-0.8175	the structures of capreomycin bound to the 70s ribosome. this file contains the 50s subunit for molecule i.
2QAO	16	7	0.3528	0.4495	-0.8892	-0.8825	crystal structure of the bacterial ribosome from escherichia coli in complex with neomycin. this file contains the 50s subunit of the second 70s ribosome, with neomycin bound. the entire crystal structure contains two 70s ribosomes and is described in remark 400.
1KQS	8	4	0.3527	0.3798	-0.9553	-0.9721	the haloarcula marismortui 50s complexed with a pretranslocational intermediate in protein synthesis
4DHA	22	11	0.3526	0.4415	-0.9241	-0.8641	crystal structure of yaej bound to the 70s ribosome
3I8F	13	11	0.3525	0.4523	-0.9378	-0.8308	elongation complex of the 70s ribosome with three trnas and mrna.this entry 3i8f contains 50s ribosomal subunit. the 30s ribosomal subunit can be found in pdb entry 3i8g. molecule b in the same asymmetric unit is deposited as 3i8g (30s) and 3i8f (50s).
2B66	10	7	0.3525	0.3852	-0.9783	-0.9354	50s ribosomal subunit from a crystal structure of release factor rf1, trnas and mrna bound to the ribosome. this file contains the 50s subunit from a crystal structure of release factor rf1, trnas and mrna bound to the ribosome and is described in remark 400
1I96	8	7	0.3524	0.4411	-0.8481	-0.942	crystal structure of the 30s ribosomal subunit from thermus thermophilus in complex with the translation initiation factor if3 (c-terminal domain)
3CD6	1	1	0.3524	0.4392	-0.9177	-0.8742	co-cystal of large ribosomal subunit mutant g2616a with cc-puromycin
2HO7	1	7	0.3523	0.4927	0.852	0.8391	pre-cleavage state of the thermoanaerobacter tengcongensis glms ribozyme bound to glucose-6-phosphate
3UZ3	3	3	0.3522	0.4148	0.9039	0.9393	crystal structure analysis of ribosomal decoding. this entry contains the 30s ribosomal subunit of the first 70s molecule in the asymmetric unit for the near-cognate trna-leu complex with paromomycin.
1VQM	17	11	0.3521	0.3927	-0.9987	-0.8977	the structure of the transition state analogue "dan" bound to the large ribosomal subunit of haloarcula marismortui
2Y15	11	11	0.3521	0.4737	0.8325	0.8927	the crystal structure of ef-tu and g24a-trna-trp bound to a cognate codon on the 70s ribosome.
3HUX	11	11	0.352	0.4174	0.9658	0.8731	structure of ef-p bound to the 70s ribosome; this file contains the 50s subunit for molecule i.
3OFP	1	4	0.352	0.4637	0.9691	0.7833	crystal structure of the e. coli ribosome bound to erythromycin. this file contains the 30s subunit of the second 70s ribosome.
2WH4	9	7	0.3519	0.4424	-0.9843	-0.808	insights into translational termination from the structure of rf2 bound to the ribosome
2WRK	7	13	0.3515	0.4345	-0.97	-0.8338	the structure of the ribosome with elongation factor g trapped in the post-translocational state (part 3 of 4).
3MRZ	13	7	0.3514	0.4775	-0.8487	-0.8671	recognition of the amber stop codon by release factor rf1. this entry 3mrz contains 50s ribosomal subunit. the 30s ribosomal subunit can be found in pdb entry 3ms0. molecule a in the same asymmetric unit is deposited as 3mr8 (50s) and 3ms1 (30s).
1VS6	9	7	0.3514	0.3758	-0.9681	-0.9657	crystal structure of the bacterial ribosome from escherichia coli in complex with the antibiotic kasugamyin at 3.5a resolution. this file contains the 50s subunit of one 70s ribosome. the entire crystal structure contains two 70s ribosomes and is described in remark 400.
2O44	2	5	0.3513	0.3641	-0.9694	-0.9954	structure of 23s rrna of the large ribosomal subunit from deinococcus radiodurans in complex with the macrolide josamycin
1YJW	12	7	0.3512	0.4646	-0.9768	-0.7737	crystal structure of quinupristin bound to the g2099a mutant 50s ribosomal subunit of haloarcula marismortui
3B4B	3	4	0.3511	0.3862	-0.9385	-0.9686	t. tengcongensis glms ribozyme with g40a mutation, bound to glucosamine-6-phosphate and a substrate rna with a 2'5'- phosphodiester linkage
1IBM	1	1	0.3511	0.4168	0.9794	0.86	structure of the thermus thermophilus 30s ribosomal subunit in complex with a messenger rna fragment and cognate transfer rna anticodon stem-loop bound at the a site
1I95	5	11	0.351	0.4133	0.9137	0.9293	crystal structure of the 30s ribosomal subunit from thermus thermophilus in complex with edeine
3J11	3	6	0.351	0.3898	0.9036	0.9963	structural characterization of mrna-trna translocation intermediates (50s ribosome of class 3 of the six classes)
3I56	24	7	0.3508	0.4231	-0.853	-0.9718	co-crystal structure of triacetyloleandomcyin bound to the large ribosomal subunit
3UZK	6	5	0.3508	0.3939	-0.918	-0.9702	crystal structure analysis of ribosomal decoding. this entry contains the 50s ribosomal subunit of the first 70s molecule in the asymmetric unit for the near-cognate trna-tyr complex with paromomycin
3SGF	5	7	0.3508	0.3681	-0.9822	-0.9702	crystal structure of release factor rf3 trapped in the gtp state on a rotated conformation of the ribosome
3CCQ	23	7	0.3507	0.3681	-0.9908	-0.9615	structure of anisomycin resistant 50s ribosomal subunit: 23s rrna mutation a2488u
1S1H	11	11	0.3505	0.4357	0.8172	0.9844	structure of the ribosomal 80s-eef2-sordarin complex from yeast obtained by docking atomic models for rna and protein components into a 11.7 a cryo-em map. this file, 1s1h, contains 40s subunit. the 60s ribosomal subunit is in file 1s1i.
2Y0X	4	3	0.3505	0.4272	-0.9511	-0.8626	the crystal structure of ef-tu and a9c-trna-trp bound to a near-cognate codon on the 70s ribosome
2WWQ	5	5	0.3504	0.4076	-0.9705	-0.8859	e.coli 70s ribosome stalled during translation of tnac leader peptide. this file contains the 50s, the p-site trna and the tnac leader peptide (part 2 of 2).
1YSH	4	11	0.3504	0.4346	0.8188	0.9846	localization and dynamic behavior of ribosomal protein l30e
2QBA	18	13	0.3503	0.4824	0.9801	0.7409	crystal structure of the bacterial ribosome from escherichia coli in complex with gentamicin. this file contains the 50s subunit of the first 70s ribosome, with gentamicin bound. the entire crystal structure contains two 70s ribosomes and is described in remark 400.
3SGF	16	11	0.3503	0.4741	-0.9014	-0.8196	crystal structure of release factor rf3 trapped in the gtp state on a rotated conformation of the ribosome
1N34	1	4	0.3503	0.4911	0.9084	0.7851	structure of the thermus thermophilus 30s ribosomal subunit in the presence of codon and crystallographically disordered near-cognate transfer rna anticodon stem-loop mismatched at the first codon position
3CCV	17	7	0.3502	0.3516	0.9977	0.998	structure of anisomycin resistant 50s ribosomal subunit: 23s rrna mutation g2616a
3CCM	15	7	0.3502	0.3581	0.9888	0.989	structure of anisomycin resistant 50s ribosomal subunit: 23s rrna mutation g2611u
1VQ4	5	4	0.3502	0.4706	-0.8151	-0.9128	the structure of the transition state analogue "daa" bound to the large ribosomal subunit of haloarcula marismortui
3V22	5	11	0.3502	0.3706	0.9614	0.983	crystal structure of rmf bound to the 70s ribosome. this pdb entry contains coordinates for the 30s subunit with bound rmf of the 1st ribosome in the asu
3U4M	2	4	0.3502	0.3524	-0.9946	-0.9991	crystal structure of ribosomal protein tthl1 in complex with 80nt 23s rna from thermus thermophilus
1YIJ	2	3	0.3499	0.3511	-0.9978	-0.9987	crystal structure of telithromycin bound to the g2099a mutant 50s ribosomal subunit of haloarcula marismortui
3F1E	14	7	0.3497	0.4129	-0.9357	-0.9049	crystal structure of a translation termination complex formed with release factor rf2. this file contains the 30s subunit, rf2, two trna, and mrna molecules of one 70s ribosome. the entire crystal structure contains two 70s ribosomes as described in remark 400.
3PYR	11	7	0.3495	0.3711	-0.9814	-0.9595	crystal structure of a complex containing domain 3 from the psiv igr ires rna bound to the 70s ribosome. this file contains the 50s subunit of the second 70s ribosome.
3I22	5	5	0.3495	0.4542	-0.9752	-0.789	crystal structure of the e. coli 70s ribosome in an intermediate state of ratcheting
2WDJ	14	11	0.3494	0.4656	-0.9629	-0.7793	structure of the thermus thermophilus 70s ribosome in complex with mrna, paromomycin, acylated a-site trna, deacylated p-site trna, and e-site trna. this file contains the 50s subunit for molecule ii.
3UZ3	8	7	0.3492	0.4379	-0.8969	-0.8888	crystal structure analysis of ribosomal decoding. this entry contains the 30s ribosomal subunit of the first 70s molecule in the asymmetric unit for the near-cognate trna-leu complex with paromomycin.
3SGF	15	11	0.349	0.438	-0.9729	-0.819	crystal structure of release factor rf3 trapped in the gtp state on a rotated conformation of the ribosome
3OI3	32	13	0.3488	0.444	0.9209	0.8529	structure of the thermus thermophilus 70s ribosome complexed with telithromycin. this file contains the 50s subunit of one 70s ribosome. the entire crystal structure contains two 70s ribosomes.
1QVG	16	7	0.3487	0.3996	-0.8823	-0.989	structure of cca oligonucleotide bound to the trna binding sites of the large ribosomal subunit of haloarcula marismortui
2WDL	1	2	0.3486	0.4096	0.9221	0.923	structure of the thermus thermophilus 70s ribosome in complex with mrna, paromomycin, acylated a- and p-site trnas, and e-site trna. this file contains the 50s subunit for molecule i.
3CCU	5	4	0.3483	0.3971	-0.9271	-0.946	structure of anisomycin resistant 50s ribosomal subunit: 23s rrna mutation g2482c
3OFO	1	4	0.3479	0.4304	0.9334	0.866	crystal structure of the e. coli ribosome bound to erythromycin. this file contains the 30s subunit of the first 70s ribosome.
3MS1	13	7	0.3478	0.4732	-0.8478	-0.867	recognition of the amber stop codon by release factor rf1. this entry 3ms1 contains 50s ribosomal subunit. the 30s ribosomal subunit can be found in pdb entry 3mr8. molecule b in the same asymmetric unit is deposited as 3mrz (50s) and 3ms0 (30s).
3CC2	2	4	0.3477	0.4528	-0.8159	-0.9412	the refined crystal structure of the haloarcula marismortui large ribosomal subunit at 2.4 angstrom resolution with rrna sequence for the 23s rrna and genome-derived sequences for r-proteins
1YL3	1	5	0.3477	0.4566	-0.9001	-0.8458	crystal structure of 70s ribosome with thrs operator and trnas. large subunit. the coordinates for the small subunit are in the pdb entry 1yl4.
2WH4	13	11	0.3475	0.4376	-0.9715	-0.8173	insights into translational termination from the structure of rf2 bound to the ribosome
2QAM	9	7	0.3474	0.3918	-0.9215	-0.9623	crystal structure of the bacterial ribosome from escherichia coli in complex with neomycin. this file contains the 50s subunit of the first 70s ribosome, with neomycin bound. the entire crystal structure contains two 70s ribosomes and is described in remark 400.
3CCR	19	7	0.3472	0.4751	0.9255	0.7895	structure of anisomycin resistant 50s ribosomal subunit: 23s rrna mutation a2488c. density for anisomycin is visible but not included in the model.
4E8Q	1	1	0.3472	0.4722	0.8546	0.8602	structure of oceanobacillus iheyensis group ii intron in a ligand-free state in the presence of tl+ and mg2+
1YJN	5	3	0.3468	0.4911	-0.8489	-0.8319	crystal structure of clindamycin bound to the g2099a mutant 50s ribosomal subunit of haloarcula marismortui
1VQO	3	3	0.3464	0.45	-0.8852	-0.8695	the structure of ccpmn bound to the large ribosomal subunit haloarcula marismortui
3TVE	24	11	0.3463	0.4389	-0.945	-0.8348	crystal structure analysis of ribosomal decoding. this entry contains the 50s ribosomal subunit of the first 70s molecule in the asymmetric unit for the cognate trna-leu complex
3OI5	22	11	0.3461	0.4302	-0.9908	-0.812	structure of the thermus thermophilus 70s ribosome complexed with telithromycin. this file contains the 50s subunit of one 70s ribosome. the entire crystal structure contains two 70s ribosomes.
3UZN	23	13	0.3459	0.4564	0.8872	0.8543	crystal structure analysis of ribosomal decoding. this entry contains the 50s ribosomal subunit of the first 70s molecule in the asymmetric unit for the near-cognate trna-tyr complex with paromomycin
3UOS	4	7	0.3459	0.3592	-0.9973	-0.9654	crystal structure of release factor rf3 trapped in the gtp state on a rotated conformation of the ribosome (without viomycin)
3OFC	16	11	0.3455	0.4274	-0.9965	-0.8112	crystal structure of the e. coli ribosome bound to chloramphenicol. this file contains the 50s subunit of the first 70s ribosome with chloramphenicol bound.
2HGJ	1	1	0.3452	0.4294	-0.8313	-0.967	crystal structure of the 70s thermus thermophilus ribosome showing how the 16s 3'-end mimicks mrna e and p codons. this entry 2hgj contains 50s ribosomal subunit. the 30s ribosomal subunit can be found in pdb entry 2hgi.
3CCR	10	6	0.345	0.4787	0.9601	0.7506	structure of anisomycin resistant 50s ribosomal subunit: 23s rrna mutation a2488c. density for anisomycin is visible but not included in the model.
3OHY	4	7	0.345	0.3932	-0.9102	-0.9638	structure of the thermus thermophilus 70s ribosome complexed with azithromycin. this file contains the 30s subunit of one 70s ribosome. the entire crystal structure contains two 70s ribosomes.
3DLL	6	13	0.3449	0.3927	-0.9597	-0.915	the oxazolidinone antibiotics perturb the ribosomal peptidyl-transferase center and effect trna positioning
1VQM	3	4	0.3449	0.424	-0.8543	-0.9521	the structure of the transition state analogue "dan" bound to the large ribosomal subunit of haloarcula marismortui
1VQN	16	7	0.3447	0.3935	0.9777	0.8959	the structure of cc-hpmn and cca-phe-cap-bio bound to the large ribosomal subunit of haloarcula marismortui
2WH2	15	11	0.3447	0.4359	-0.9715	-0.8138	insights into translational termination from the structure of rf2 bound to the ribosome
2I2T	11	7	0.3447	0.4163	-0.9077	-0.9121	crystal structure of ribosome with messenger rna and the anticodon stem-loop of p-site trna. this file contains the 50s subunit of one 70s ribosome. the entire crystal structure contains two 70s ribosomes and is described in remark 400.
2Y0Z	1	2	0.3447	0.4375	-0.9887	-0.7968	the crystal structure of ef-tu and g24a-trna-trp bound to a near-cognate codon on the 70s ribosome
3KNK	2	2	0.3445	0.4386	-0.8548	-0.9189	the structures of viomycin bound to the 70s ribosome. this file contains the 50s subunit for molecule ii.
3PYV	16	11	0.344	0.4548	-0.9914	-0.7629	crystal structure of a complex containing domain 3 of crpv igr ires rna bound to the 70s ribosome. this file contains the 50s subunit of the second 70s ribosome.
3I1Q	2	6	0.3439	0.3602	-0.9959	-0.9587	crystal structure of the e. coli 70s ribosome in an intermediate state of ratcheting
3I8I	35	13	0.3432	0.4352	-0.881	-0.895	elongation complex of the 70s ribosome with three trnas and mrna. this entry 3i8i contains 50s ribosomal subnit. the 30s ribosomal subunit can be found in pdb entry 3i8h. molecule a in the same asymmetric unit is deposited as 3i8f (50s) and 3i8g (30s).
2WDL	8	7	0.3429	0.4553	-0.9783	-0.7699	structure of the thermus thermophilus 70s ribosome in complex with mrna, paromomycin, acylated a- and p-site trnas, and e-site trna. this file contains the 50s subunit for molecule i.
3I8H	5	7	0.3429	0.3777	0.9615	0.944	elongation complex of the 70s ribosome with three trnas and mrna.this entry 3i8h contains 30s ribosomal subnit. the 50s ribosomal subunit can be found in pdb entry 3i8i. molecule a in the same asymmetric unit is deposited as 3i8f (50s) and 3i8g (30s).
3GX3	2	2	0.3426	0.4174	0.9566	0.8579	crystal structure of the t. tengcongensis sam-i riboswitch variant u34c/a94g bound with sah
3TVE	13	7	0.3425	0.4021	0.9761	0.8727	crystal structure analysis of ribosomal decoding. this entry contains the 50s ribosomal subunit of the first 70s molecule in the asymmetric unit for the cognate trna-leu complex
3MRZ	20	11	0.3423	0.4149	-0.9858	-0.8368	recognition of the amber stop codon by release factor rf1. this entry 3mrz contains 50s ribosomal subunit. the 30s ribosomal subunit can be found in pdb entry 3ms0. molecule a in the same asymmetric unit is deposited as 3mr8 (50s) and 3ms1 (30s).
1VQL	3	3	0.342	0.4759	-0.8573	-0.8383	the structure of the transition state analogue "dcsn" bound to the large ribosomal subunit of haloarcula marismortui
3UZI	12	13	0.3419	0.3876	-0.9601	-0.9187	crystal structure analysis of ribosomal decoding. this entry contains the 30s ribosomal subunit of the second 70s molecule in the asymmetric unit for the near-cognate trna-tyr complex
3U56	1	7	0.3419	0.3598	0.9747	0.9751	crystal structure of mutant ribosomal protein t217v tthl1 in complex with 80nt 23s rna from thermus thermophilus
1YJN	6	4	0.3416	0.4335	0.9524	0.8274	crystal structure of clindamycin bound to the g2099a mutant 50s ribosomal subunit of haloarcula marismortui
2I2V	13	7	0.3415	0.4394	0.8944	0.8689	crystal structure of ribosome with messenger rna and the anticodon stem-loop of p-site trna. this file contains the 50s subunit of one 70s ribosome. the entire crystal structure contains two 70s ribosomes and is described in remark 400.
2QOV	11	7	0.3415	0.4095	-0.8619	-0.9677	crystal structure of the bacterial ribosome from escherichia coli in complex with spectinomycin. this file contains the 50s subunit of the first 70s ribosome. the entire crystal structure contains two 70s ribosomes.
2QOX	9	7	0.3415	0.3852	-0.9239	-0.9594	crystal structure of the bacterial ribosome from escherichia coli in complex with spectinomycin. this file contains the 50s subunit of the second 70s ribosome. the entire crystal structure contains two 70s ribosomes.
3UZ9	20	11	0.3412	0.3572	0.9773	0.9772	crystal structure analysis of ribosomal decoding. this entry contains the 50s ribosomal subunit of the first 70s molecule in the asymmetric unit for the cognate trna-tyr complex.
2HGI	5	5	0.3412	0.4376	-0.821	-0.9496	crystal structure of the 70s thermus thermophilus ribosome showing how the 16s 3'-end mimicks mrna e and p codons. this entry 2hgi contains 30s ribosomal subunit. the 50s ribosomal subunit can be found in pdb entry 2hgj.
1S1I	11	7	0.3411	0.4545	-0.9414	-0.797	structure of the ribosomal 80s-eef2-sordarin complex from yeast obtained by docking atomic models for rna and protein components into a 11.7 a cryo-em map. this file, 1s1i, contains 60s subunit. the 40s ribosomal subunit is in file 1s1h.
3PYT	9	7	0.3409	0.3718	0.9906	0.9253	crystal structure of a complex containing domain 3 of crpv igr ires rna bound to the 70s ribosome. this file contains the 50s subunit of the first 70s ribosome.
3CC7	10	6	0.3408	0.3414	0.9995	0.9988	structure of anisomycin resistant 50s ribosomal subunit: 23s rrna mutation c2487u
1S72	12	7	0.3406	0.4248	-0.9596	-0.8355	refined crystal structure of the haloarcula marismortui large ribosomal subunit at 2.4 angstrom resolution
1VQM	8	7	0.3404	0.3568	-0.9651	-0.9882	the structure of the transition state analogue "dan" bound to the large ribosomal subunit of haloarcula marismortui
3I20	3	7	0.3404	0.3556	0.9792	0.9775	crystal structure of the e. coli 70s ribosome in an intermediate state of ratcheting
3V25	25	11	0.3402	0.4328	0.9584	0.82	crystal structure of rmf bound to the 70s ribosome. this pdb entry contains coordinates for the 50s subunit of the 2nd ribosome in the asu
3CCM	6	4	0.34	0.4442	-0.8245	-0.9283	structure of anisomycin resistant 50s ribosomal subunit: 23s rrna mutation g2611u
1VQL	28	7	0.3399	0.396	-0.9358	-0.917	the structure of the transition state analogue "dcsn" bound to the large ribosomal subunit of haloarcula marismortui
3I9E	6	4	0.3399	0.4107	-0.9852	-0.8401	initiation complex of 70s ribosome with two trnas and mrna. this entry 3i9e contains 50s ribosomal subunit of molecule a. the 30s ribosomal subunit can be found in pdb entry 3i9d. molecule b in the same asymmetric unit is deposited as 3i9b (30s) and 3i9c (50s)
4DR2	8	11	0.3396	0.4134	0.8672	0.9471	crystal structure of the thermus thermophilus (hb8) 30s ribosomal subunit with multiple copies of paromomycin molecules bound
3I9B	4	7	0.3395	0.4719	-0.9052	-0.7946	initiation complex of 70s ribosome with two trnas and mrna. this entry 3i9b contains 30s ribosomal subunit of molecule b. the 50s ribosomal subunit can be found in pdb entry 3i9c. molecule a in the same asymmetric unit is deposited as 3i9d (30s) and 3i9e (50s)
3FIK	3	5	0.3394	0.3516	0.9754	0.9898	ternary complex-bound e.coli 70s ribosome. this entry consists of the 50s subunit.
3KCR	9	13	0.3393	0.3707	0.9502	0.9632	ribosome-secy complex. this entry 3kcr contains 50s ribosomal subnit. the 30s ribosomal subunit can be found in pdb entry 3kc4
1YHQ	4	4	0.3393	0.4323	-0.8357	-0.9391	crystal structure of azithromycin bound to the g2099a mutant 50s ribosomal subunit of haloarcula marismortui
2HGR	3	2	0.3393	0.442	0.9028	0.8502	70s t.th. ribosome functional complex with mrna and e- and p-site trnas at 4.5a. this entry 2hgr contains 30s ribosomal subunit. the 50s ribosomal subunit can be found in pdb entry 2hgu.
3V2F	26	11	0.3387	0.4573	0.9901	0.748	crystal structure of yfia bound to the 70s ribosome. this pdb entry contains coordinates for the 50s subunit of the 2nd ribosome in the asu
3UXR	20	13	0.3386	0.4774	0.839	0.8453	the structure of thermorubin in complex with the 70s ribosome from thermus thermophilus. this file contains the 50s subunit of one 70s ribosome. the entire crystal structure contains two 70s ribosomes.
3F1G	4	2	0.3378	0.396	0.9002	0.9475	crystal structure of a translation termination complex formed with release factor rf2. this file contains the 30s subunit, rf2, two trna, and mrna molecules of the second 70s ribosome. the entire crystal structure contains two 70s ribosomes as described in remark 400.
3MS1	19	11	0.3374	0.41	-0.9861	-0.8345	recognition of the amber stop codon by release factor rf1. this entry 3ms1 contains 50s ribosomal subunit. the 30s ribosomal subunit can be found in pdb entry 3mr8. molecule b in the same asymmetric unit is deposited as 3mrz (50s) and 3ms0 (30s).
2Z74	1	3	0.3374	0.4562	-0.8451	-0.8752	t. tengcongensis glms ribozyme bound to glucose-6-phosphate
2J00	5	13	0.3372	0.4631	-0.882	-0.8256	structure of the thermus thermophilus 70s ribosome complexed with mrna, trna and paromomycin (part 1 of 4). this file contains the 30s subunit, mrna, a-, p- and e-site trnas and paromomycin for molecule i.
2QOU	3	2	0.3372	0.3837	0.88	0.9985	crystal structure of the bacterial ribosome from escherichia coli in complex with spectinomycin. this file contains the 30s subunit of the first 70s ribosome, with spectinomycin bound. the entire crystal structure contains two 70s ribosomes.
3OFC	10	7	0.3371	0.3982	0.8951	0.9457	crystal structure of the e. coli ribosome bound to chloramphenicol. this file contains the 50s subunit of the first 70s ribosome with chloramphenicol bound.
3FIC	5	13	0.337	0.4621	-0.8816	-0.8273	t. thermophilus 70s ribosome in complex with mrna, trnas and ef- tu.gdp.kirromycin ternary complex, fitted to a 6.4 a cryo-em map. this file contains the 30s subunit and the ligands
1Q81	14	7	0.3369	0.3551	-0.9854	-0.9627	crystal structure of minihelix with 3' puromycin bound to a- site of the 50s ribosomal subunit.
1VQP	15	7	0.3368	0.4456	-0.9607	-0.7868	the structure of the transition state analogue "rap" bound to the large ribosomal subunit of haloarcula marismortui
3F1E	7	7	0.3367	0.4772	0.9084	0.7768	crystal structure of a translation termination complex formed with release factor rf2. this file contains the 30s subunit, rf2, two trna, and mrna molecules of one 70s ribosome. the entire crystal structure contains two 70s ribosomes as described in remark 400.
1S1I	24	11	0.3366	0.4165	-0.912	-0.886	structure of the ribosomal 80s-eef2-sordarin complex from yeast obtained by docking atomic models for rna and protein components into a 11.7 a cryo-em map. this file, 1s1i, contains 60s subunit. the 40s ribosomal subunit is in file 1s1h.
1VQO	31	11	0.3365	0.434	-0.9317	-0.8321	the structure of ccpmn bound to the large ribosomal subunit haloarcula marismortui
2WDI	14	13	0.3365	0.4002	0.9208	0.9132	structure of the thermus thermophilus 70s ribosome in complex with mrna, paromomycin, acylated a-site trna, deacylated p-site trna, and e-site trna. this file contains the 50s subunit for molecule i.
3UOS	10	7	0.3365	0.4711	0.9182	0.7779	crystal structure of release factor rf3 trapped in the gtp state on a rotated conformation of the ribosome (without viomycin)
3F1G	7	7	0.3365	0.4797	0.9077	0.7727	crystal structure of a translation termination complex formed with release factor rf2. this file contains the 30s subunit, rf2, two trna, and mrna molecules of the second 70s ribosome. the entire crystal structure contains two 70s ribosomes as described in remark 400.
2Y0Y	1	4	0.3365	0.4166	0.9164	0.8814	the crystal structure of ef-tu and g24a-trna-trp bound to a near-cognate codon on the 70s ribosome
3PYR	25	13	0.3363	0.3968	0.9371	0.9043	crystal structure of a complex containing domain 3 from the psiv igr ires rna bound to the 70s ribosome. this file contains the 50s subunit of the second 70s ribosome.
1FFK	11	7	0.3362	0.448	-0.9427	-0.7959	crystal structure of the large ribosomal subunit from haloarcula marismortui at 2.4 angstrom resolution
2UUC	3	4	0.3358	0.3952	0.94	0.904	structure of the thermus thermophilus 30s ribosomal subunit complexed with a valine-asl with cmo5u in position 34 bound to an mrna with a gua-codon in the a-site and paromomycin.
3KNL	5	7	0.3355	0.4621	-0.8862	-0.819	the structures of capreomycin bound to the 70s ribosome. this file contains the 30s subunit for molecule i
3KNN	2	4	0.335	0.3891	0.9416	0.9145	the structures of capreomycin bound to the 70s ribosome. this file contains the 30s subunit for molecule ii
1VSA	3	7	0.3347	0.3494	0.9825	0.9749	crystal structure of a 70s ribosome-trna complex reveals functional interactions and rearrangements. this file, 1vsa, contains the 50s ribosome subunit. 30s ribosome subunit is in the file 2ow8
3TVE	32	13	0.3346	0.3957	-0.9087	-0.9304	crystal structure analysis of ribosomal decoding. this entry contains the 50s ribosomal subunit of the first 70s molecule in the asymmetric unit for the cognate trna-leu complex
1VQ4	12	7	0.3346	0.3364	0.997	0.9974	the structure of the transition state analogue "daa" bound to the large ribosomal subunit of haloarcula marismortui
3OHJ	10	11	0.3345	0.4665	-0.9351	-0.7667	structure of the thermus thermophilus ribosome complexed with erythromycin. this file contains the 50s subunit of one 70s ribosome. the entire crystal structure contains two 70s ribosomes.
2UUC	8	7	0.3345	0.3527	-0.9546	-0.9933	structure of the thermus thermophilus 30s ribosomal subunit complexed with a valine-asl with cmo5u in position 34 bound to an mrna with a gua-codon in the a-site and paromomycin.
3KIW	20	11	0.3343	0.3544	0.9787	0.9636	structure of rele nuclease bound to the 70s ribosome (postcleavage state; part 2 of 4)
3CPW	12	7	0.3342	0.3632	-0.9476	-0.9709	the structure of the antibiotic linezolid bound to the large ribosomal subunit of haloarcula marismortui
3UXQ	15	7	0.3339	0.446	-0.8664	-0.8641	the structure of thermorubin in complex with the 70s ribosome from thermus thermophilus. this file contains the 50s subunit of one 70s ribosome. the entire crystal structure contains two 70s ribosomes.
3V24	3	11	0.3339	0.3527	0.9634	0.9826	crystal structure of rmf bound to the 70s ribosome. this pdb entry contains coordinates for the 30s subunit with bound rmf of the 2nd ribosome in the asu
1J5E	14	11	0.3338	0.4143	0.8172	0.9856	structure of the thermus thermophilus 30s ribosomal subunit
3OH7	9	5	0.3336	0.3953	0.9716	0.8684	structure of the thermus thermophilus 70s ribosome complexed with chloramphenicol. this file contains the 50s subunit of one 70s ribosome. the entire crystal structure contains two 70s ribosomes.
1VQL	32	11	0.3335	0.3635	-0.9806	-0.9355	the structure of the transition state analogue "dcsn" bound to the large ribosomal subunit of haloarcula marismortui
2QEX	18	11	0.3335	0.3921	-0.9591	-0.8867	negamycin binds to the wall of the nascent chain exit tunnel of the 50s ribosomal subunit
3OI0	4	7	0.3335	0.3804	-0.912	-0.9614	structure of the thermus thermophilus 70s ribosome complexed with azithromycin. this file contains the 30s subunit of one 70s ribosome. the entire crystal structure contains two 70s ribosomes.
1VQ6	11	6	0.3333	0.3467	0.9793	0.9817	the structure of c-hpmn and cca-phe-cap-bio bound to the large ribosomal subunit of haloarcula marismortui
3G6E	17	7	0.333	0.3799	-0.9341	-0.9382	co-crystal structure of homoharringtonine bound to the large ribosomal subunit
3F1G	13	7	0.333	0.3926	-0.9364	-0.906	crystal structure of a translation termination complex formed with release factor rf2. this file contains the 30s subunit, rf2, two trna, and mrna molecules of the second 70s ribosome. the entire crystal structure contains two 70s ribosomes as described in remark 400.
3IQP	8	11	0.3328	0.4517	0.8738	0.8433	sam-i riboswitch from t. tencongensis variant a94g apo form
1C2W	2	7	0.3327	0.4235	0.9119	0.8613	23s rrna structure fitted to a cryo-electron microscopic map at 7.5 angstroms resolution
1S1I	12	7	0.3325	0.3812	-0.9827	-0.8874	structure of the ribosomal 80s-eef2-sordarin complex from yeast obtained by docking atomic models for rna and protein components into a 11.7 a cryo-em map. this file, 1s1i, contains 60s subunit. the 40s ribosomal subunit is in file 1s1h.
1FFK	35	11	0.3324	0.4118	-0.9121	-0.8851	crystal structure of the large ribosomal subunit from haloarcula marismortui at 2.4 angstrom resolution
2I2V	12	7	0.3324	0.3992	-0.9121	-0.9129	crystal structure of ribosome with messenger rna and the anticodon stem-loop of p-site trna. this file contains the 50s subunit of one 70s ribosome. the entire crystal structure contains two 70s ribosomes and is described in remark 400.
3CF5	2	3	0.3321	0.3569	-0.986	-0.9436	thiopeptide antibiotic thiostrepton bound to the large ribosomal subunit of deinococcus radiodurans
3DF4	20	11	0.332	0.3536	-0.9953	-0.9434	crystal structure of the bacterial ribosome from escherichia coli in complex with hygromycin b. this file contains the 50s subunit of the second 70s ribosome. the entire crystal structure contains two 70s ribosomes.
1KC8	13	7	0.332	0.3332	0.9987	0.9976	co-crystal structure of blasticidin s bound to the 50s ribosomal subunit
3HUX	8	7	0.332	0.3812	0.9669	0.9008	structure of ef-p bound to the 70s ribosome; this file contains the 50s subunit for molecule i.
2WWQ	6	5	0.332	0.4531	-0.9382	-0.7808	e.coli 70s ribosome stalled during translation of tnac leader peptide. this file contains the 50s, the p-site trna and the tnac leader peptide (part 2 of 2).
1YJN	22	7	0.3318	0.4562	-0.9679	-0.7514	crystal structure of clindamycin bound to the g2099a mutant 50s ribosomal subunit of haloarcula marismortui
2QOV	7	7	0.3317	0.3536	-0.9585	-0.9786	crystal structure of the bacterial ribosome from escherichia coli in complex with spectinomycin. this file contains the 50s subunit of the first 70s ribosome. the entire crystal structure contains two 70s ribosomes.
3SGF	2	5	0.3317	0.3544	0.9667	0.9678	crystal structure of release factor rf3 trapped in the gtp state on a rotated conformation of the ribosome
1Q7Y	24	11	0.3316	0.3549	0.9633	0.97	crystal structure of ccdap-puromycin bound at the peptidyl transferase center of the 50s ribosomal subunit
3OI5	32	13	0.3315	0.4265	0.9192	0.8454	structure of the thermus thermophilus 70s ribosome complexed with telithromycin. this file contains the 50s subunit of one 70s ribosome. the entire crystal structure contains two 70s ribosomes.
1VQP	30	11	0.3312	0.4487	-0.9377	-0.7871	the structure of the transition state analogue "rap" bound to the large ribosomal subunit of haloarcula marismortui
3V2E	1	4	0.3312	0.3647	0.9564	0.9495	crystal structure of yfia bound to the 70s ribosome. this pdb entry contains coordinates for the 30s subunit with bound yfia of the 2nd ribosome in the asu
2WH4	14	11	0.3311	0.4408	-0.8875	-0.8464	insights into translational termination from the structure of rf2 bound to the ribosome
3KNM	11	11	0.3311	0.4724	-0.9472	-0.7399	the structures of capreomycin bound to the 70s ribosome. this file contains the 50s subunit for molecule i.
2Y17	2	3	0.3311	0.4423	0.8724	0.8579	ef-tu complex 3
2B9N	6	7	0.331	0.3441	-0.9751	-0.9865	50s ribosomal subunit from a crystal structure of release factor rf2, trnas and mrna bound to the ribosome. this file contains the 50s subunit from a crystal structure of release factor rf1, trnas and mrna bound to the ribosome and is described in remark 400.
2QOZ	6	5	0.331	0.4202	-0.9698	-0.8123	crystal structure of the bacterial ribosome from escherichia coli in complex with spectinomycin and neomycin. this file contains the 50s subunit of the first 70s ribosome, with neomycin bound. the entire crystal structure contains two 70s ribosomes.
2AW7	3	2	0.331	0.4688	0.8713	0.8105	crystal structure of the bacterial ribosome from escherichia coli at 3.5 a resolution. this file contains the 30s subunit of the second 70s ribosome. the entire crystal structure contains two 70s ribosomes and is described in remark 400.
3OHY	1	2	0.3307	0.3582	0.9277	0.9952	structure of the thermus thermophilus 70s ribosome complexed with azithromycin. this file contains the 30s subunit of one 70s ribosome. the entire crystal structure contains two 70s ribosomes.
3I55	22	11	0.3305	0.4092	-0.9033	-0.8942	co-crystal structure of mycalamide a bound to the large ribosomal subunit
2D3O	1	5	0.3305	0.4552	-0.886	-0.8195	structure of ribosome binding domain of the trigger factor on the 50s ribosomal subunit from d. radiodurans
1IBL	9	13	0.3304	0.4254	-0.9027	-0.8604	structure of the thermus thermophilus 30s ribosomal subunit in complex with a messenger rna fragment and cognate transfer rna anticodon stem-loop bound at the a site and with the antibiotic paromomycin
3UYE	18	11	0.3302	0.3915	-0.9696	-0.8696	crystal structure analysis of ribosomal decoding. this entry contains the 50s ribosomal subunit of the first 70s molecule in the asymmetric unit for the near-cognate trna-leu complex
3SGF	14	11	0.3302	0.3594	0.972	0.945	crystal structure of release factor rf3 trapped in the gtp state on a rotated conformation of the ribosome
2J28	14	11	0.33	0.4138	0.9509	0.8386	model of e. coli srp bound to 70s rncs
3R8S	4	7	0.33	0.3572	-0.9316	-0.9917	structures of the bacterial ribosome in classical and hybrid states of trna binding
2WDN	1	2	0.3299	0.3911	0.9191	0.9178	structure of the thermus thermophilus 70s ribosome in complex with mrna, paromomycin, acylated a- and p-site trnas, and e-site trna. this file contains the 50s subunit for molecule ii.
3V2D	28	13	0.3297	0.4335	0.8602	0.884	crystal structure of yfia bound to the 70s ribosome. this pdb entry contains coordinates for the 50s subunit of the 1st ribosome in the asu
2UXC	10	13	0.3295	0.4184	-0.908	-0.8674	crystal structure of an extended trna anticodon stem loop in complex with its cognate mrna ucgu in the context of the thermus thermophilus 30s subunit.
3I9B	5	7	0.3295	0.3935	-0.9618	-0.8703	initiation complex of 70s ribosome with two trnas and mrna. this entry 3i9b contains 30s ribosomal subunit of molecule b. the 50s ribosomal subunit can be found in pdb entry 3i9c. molecule a in the same asymmetric unit is deposited as 3i9d (30s) and 3i9e (50s)
1N34	2	11	0.3295	0.3874	-0.9563	-0.8893	structure of the thermus thermophilus 30s ribosomal subunit in the presence of codon and crystallographically disordered near-cognate transfer rna anticodon stem-loop mismatched at the first codon position
2QBC	19	7	0.3294	0.3941	0.9133	0.9151	crystal structure of the bacterial ribosome from escherichia coli in complex with gentamicin. this file contains the 50s subunit of the second 70s ribosome, with gentamicin bound. the entire crystal structure contains two 70s ribosomes and is described in remark 400.
3UOS	17	11	0.3292	0.4118	-0.9123	-0.8762	crystal structure of release factor rf3 trapped in the gtp state on a rotated conformation of the ribosome (without viomycin)
3I8I	9	6	0.3292	0.411	0.926	0.8648	elongation complex of the 70s ribosome with three trnas and mrna. this entry 3i8i contains 50s ribosomal subnit. the 30s ribosomal subunit can be found in pdb entry 3i8h. molecule a in the same asymmetric unit is deposited as 3i8f (50s) and 3i8g (30s).
1YJ9	7	4	0.3292	0.4061	-0.821	-0.9872	crystal structure of the mutant 50s ribosomal subunit of haloarcula marismortui containing a three residue deletion in l22
1KQS	18	7	0.3291	0.3307	0.9979	0.9969	the haloarcula marismortui 50s complexed with a pretranslocational intermediate in protein synthesis
3OW2	22	7	0.3289	0.407	-0.8327	-0.9704	crystal structure of enhanced macrolide bound to 50s ribosomal subunit
2Y14	1	2	0.3289	0.4502	0.8443	0.8653	the crystal structure of ef-tu and g24a-trna-trp bound to a cognate codon on the 70s ribosome.
2OTL	34	11	0.3287	0.4338	0.9471	0.7999	girodazole bound to the large subunit of haloarcula marismortui
1VQK	5	4	0.3287	0.415	-0.8426	-0.94	the structure of ccda-phe-cap-bio bound to the a site of the ribosomal subunit of haloarcula marismortui
2J02	5	13	0.3287	0.3415	0.9716	0.9905	structure of the thermus thermophilus 70s ribosome complexed with mrna, trna and paromomycin (part 3 of 4) this file contains the 30s subunit, mrna, a-, p- and e-site trnas and paromomycin for molecule ii.
3J19	4	7	0.3287	0.3555	-0.9318	-0.9923	structure of the bacterial ribosome complexed by tmrna-smpb and ef-g during translocation and mld-loading (50s subunit)
3PDR	1	4	0.3286	0.4342	-0.875	-0.8647	crystal structure of manganese bound m-box rna
3E1D	4	13	0.3285	0.3666	-0.942	-0.9513	structure of the 50s subunit of e. coli ribosome in post-accommodation state
3OAQ	3	7	0.3285	0.3593	-0.9771	-0.9356	crystal structure of the e. coli ribosome bound to telithromycin. this file contains the 30s subunit of the first 70s ribosome.
3TVH	26	13	0.3284	0.4566	0.7967	0.9026	crystal structure analysis of ribosomal decoding. this entry contains the 50s ribosomal subunit of the second 70s molecule in the asymmetric unit for the cognate trna-leu complex
3I9C	15	7	0.3284	0.3706	-0.9698	-0.9136	initiation complex of 70s ribosome with two trnas and mrna. this entry 3i9c contains 50s ribosomal subunit of molecule b. the 30s ribosomal subunit can be found in pdb entry 3i9b. molecule a in the same asymmetric unit is deposited as 3i9d (30s) and 3i9e (50s)
2UU9	3	4	0.3284	0.3837	0.9544	0.8967	structure of the thermus thermophilus 30s ribosomal subunit complexed with a valine-asl with cmo5u in position 34 bound to an mrna with a gug-codon in the a-site and paromomycin.
1VQK	4	3	0.3278	0.4548	-0.8613	-0.8368	the structure of ccda-phe-cap-bio bound to the a site of the ribosomal subunit of haloarcula marismortui
3R8S	10	11	0.3274	0.3719	0.9972	0.8829	structures of the bacterial ribosome in classical and hybrid states of trna binding
3PYS	4	5	0.3274	0.421	-0.8262	-0.9411	crystal structure of a complex containing domain 3 of crpv igr ires rna bound to the 70s ribosome. this file contains the 30s subunit of the first 70s ribosome.
2X9S	1	2	0.3274	0.3845	0.9224	0.9231	structure of the 70s ribosome bound to release factor 2 and a substrate analog provides insights into catalysis of peptide release
1YJN	14	5	0.3273	0.3839	-0.9414	-0.9054	crystal structure of clindamycin bound to the g2099a mutant 50s ribosomal subunit of haloarcula marismortui
3OFZ	10	13	0.327	0.4087	0.9695	0.8251	crystal structure of the e. coli ribosome bound to clindamycin. this file contains the 50s subunit of the first 70s ribosome bound to clindamycin.
1I94	1	7	0.327	0.4235	-0.9217	-0.8376	crystal structures of the small ribosomal subunit with tetracycline, edeine and if3
3OI5	21	7	0.3269	0.4294	0.8837	0.8613	structure of the thermus thermophilus 70s ribosome complexed with telithromycin. this file contains the 50s subunit of one 70s ribosome. the entire crystal structure contains two 70s ribosomes.
3CCM	4	3	0.3268	0.4659	-0.853	-0.8222	structure of anisomycin resistant 50s ribosomal subunit: 23s rrna mutation g2611u
2AWB	15	11	0.3267	0.4088	0.9521	0.8392	crystal structure of the bacterial ribosome from escherichia coli at 3.5 a resolution. this file contains the 50s subunit of the second 70s ribosome. the entire crystal structure contains two 70s ribosomes and is described in remark 400.
3OHZ	10	6	0.3267	0.3855	0.9494	0.8927	structure of the thermus thermophilus 70s ribosome complexed with azithromycin. this file contains the 50s subunit of one 70s ribosome. the entire crystal structure contains two 70s ribosomes.
3OFD	4	7	0.3266	0.3915	-0.967	-0.8628	crystal structure of the e. coli ribosome bound to chloramphenicol. this file contains the 50s subunit of the second 70s ribosome.
2V48	3	7	0.3264	0.4023	-0.9526	-0.8516	structure of the ribosome recycling factor bound to the thermus thermophilus 70s ribosome with mrna, asl-phe and trna-fmet (part 3 of 4). this file contains the 30s subunit, mrna, p-site asl, e-site trna and rrf for molecule 2.
3OTO	2	4	0.3264	0.4279	0.9002	0.8472	crystal structure of the 30s ribosomal subunit from a ksga mutant of thermus thermophilus (hb8)
3UZH	16	11	0.3262	0.3317	-0.9899	-0.9934	crystal structure analysis of ribosomal decoding. this entry contains the 50s ribosomal subunit of the second 70s molecule in the asymmetric unit for the near-cognate trna-tyr complex.
2HGJ	6	7	0.3261	0.4654	0.8336	0.8406	crystal structure of the 70s thermus thermophilus ribosome showing how the 16s 3'-end mimicks mrna e and p codons. this entry 2hgj contains 50s ribosomal subunit. the 30s ribosomal subunit can be found in pdb entry 2hgi.
2GYA	5	7	0.3261	0.3632	-0.9465	-0.9485	structure of the 50s subunit of a pre-translocational e. coli ribosome obtained by fitting atomic models for rna and protein components into cryo-em map emd-1056
2WH2	16	11	0.3259	0.4332	-0.888	-0.847	insights into translational termination from the structure of rf2 bound to the ribosome
2X9U	1	2	0.3259	0.383	0.9227	0.922	structure of the 70s ribosome bound to release factor 2 and a substrate analog provides insights into catalysis of peptide release
3UZ8	13	6	0.3256	0.4387	0.7865	0.9438	crystal structure analysis of ribosomal decoding. this entry contains the 50s ribosomal subunit of the second 70s molecule in the asymmetric unit for the cognate trna-tyr complex.
1VQ7	12	6	0.3255	0.334	0.983	0.9913	the structure of the transition state analogue "dca" bound to the large ribosomal subunit of haloarcula marismortui
3F1E	10	7	0.3254	0.397	0.8433	0.9718	crystal structure of a translation termination complex formed with release factor rf2. this file contains the 30s subunit, rf2, two trna, and mrna molecules of one 70s ribosome. the entire crystal structure contains two 70s ribosomes as described in remark 400.
1IBM	9	7	0.3253	0.3501	-0.9317	-0.9974	structure of the thermus thermophilus 30s ribosomal subunit in complex with a messenger rna fragment and cognate transfer rna anticodon stem-loop bound at the a site
1NJI	10	6	0.3252	0.4215	0.9753	0.791	structure of chloramphenicol bound to the 50s ribosomal subunit
1XNQ	3	7	0.3252	0.4387	-0.8975	-0.8258	structure of an inosine-adenine wobble base pair complex in the context of the decoding center
2UXD	4	7	0.3251	0.3969	-0.9292	-0.8814	crystal structure of an extended trna anticodon stem loop in complex with its cognate mrna cggg in the context of the thermus thermophilus 30s subunit.
3OI0	1	2	0.3251	0.3563	0.9168	0.9952	structure of the thermus thermophilus 70s ribosome complexed with azithromycin. this file contains the 30s subunit of one 70s ribosome. the entire crystal structure contains two 70s ribosomes.
3PYT	16	11	0.325	0.4301	-0.9885	-0.7643	crystal structure of a complex containing domain 3 of crpv igr ires rna bound to the 70s ribosome. this file contains the 50s subunit of the first 70s ribosome.
1YJN	37	11	0.3249	0.3615	-0.9603	-0.9358	crystal structure of clindamycin bound to the g2099a mutant 50s ribosomal subunit of haloarcula marismortui
1XMQ	4	7	0.3248	0.3647	-0.8982	-0.9914	crystal structure of t6a37-asllysuuu aaa-mrna bound to the decoding center
1YHQ	12	7	0.3244	0.3994	-0.9623	-0.8439	crystal structure of azithromycin bound to the g2099a mutant 50s ribosomal subunit of haloarcula marismortui
2Y11	10	11	0.3244	0.419	-0.9092	-0.8514	the crystal structure of ef-tu and trp-trna-trp bound to a cognate codon on the 70s ribosome.
4DR7	5	13	0.3243	0.3803	-0.951	-0.8965	crystal structure of the thermus thermophilus (hb8) 30s ribosomal subunit with codon, crystallographically disordered near-cognate transfer rna anticodon stem-loop mismatched at the second codon position, and streptomycin bound
2HGJ	3	5	0.324	0.4455	0.9899	0.7347	crystal structure of the 70s thermus thermophilus ribosome showing how the 16s 3'-end mimicks mrna e and p codons. this entry 2hgj contains 50s ribosomal subunit. the 30s ribosomal subunit can be found in pdb entry 2hgi.
2J02	2	7	0.324	0.4529	-0.8795	-0.8132	structure of the thermus thermophilus 70s ribosome complexed with mrna, trna and paromomycin (part 3 of 4) this file contains the 30s subunit, mrna, a-, p- and e-site trnas and paromomycin for molecule ii.
3J19	10	11	0.3239	0.3679	0.9978	0.8823	structure of the bacterial ribosome complexed by tmrna-smpb and ef-g during translocation and mld-loading (50s subunit)
2Y0V	4	4	0.3238	0.3682	0.8946	0.9831	the crystal structure of ef-tu and a9c-trna-trp bound to a near-cognate codon on the 70s ribosome
3PYO	24	13	0.3237	0.3826	0.9362	0.9036	crystal structure of a complex containing domain 3 from the psiv igr ires rna bound to the 70s ribosome. this file contains the 50s subunit of the first 70s ribosome.
3OAT	8	7	0.3237	0.3555	-0.9646	-0.9439	crystal structure of the e. coli ribosome bound to telithromycin. this file contains the 50s subunit of the first 70s ribosome with telithromycin bound.
2Y14	5	13	0.3237	0.3796	-0.9341	-0.9128	the crystal structure of ef-tu and g24a-trna-trp bound to a cognate codon on the 70s ribosome.
3V27	16	11	0.3235	0.4122	-0.965	-0.8132	crystal structure of hpf bound to the 70s ribosome. this pdb entry contains coordinates for the 50s subunit of the 1st ribosome in the asu
3PIP	1	4	0.3235	0.4314	0.8508	0.8814	crystal structure of the synergistic antibiotic pair lankamycin and lankacidin in complex with the large ribosomal subunit
3KNK	9	13	0.3234	0.4279	0.8289	0.9117	the structures of viomycin bound to the 70s ribosome. this file contains the 50s subunit for molecule ii.
2Y17	8	6	0.3232	0.3787	0.8809	0.9689	ef-tu complex 3
2V46	2	7	0.3232	0.4013	-0.9534	-0.8445	structure of the ribosome recycling factor bound to the thermus thermophilus 70s ribosome with mrna, asl-phe and trna-fmet (part 1 of 4). this file contains the 30s subunit, mrna, p-site asl, e-site trna and rrf for molecule 1.
3J0V	2	11	0.3232	0.3779	0.9108	0.939	structural characterization of mrna-trna translocation intermediates (30s ribosome of class 4a of the six classes)
1HR0	4	7	0.3231	0.3977	-0.9274	-0.8762	crystal structure of initiation factor if1 bound to the 30s ribosomal subunit
3IZV	1	13	0.3228	0.3997	-0.8685	-0.9299	structural insights into cognate vs. near-cognate discrimination during decoding. this entry contains the small subunit of a ribosome programmed with a near-cognate codon, a/t-site trna, p-site trna, mrna and ef-tu
2Z4N	12	7	0.3227	0.3549	-0.9417	-0.9656	crystal structure of the bacterial ribosome from escherichia coli in complex with paromomycin and ribosome recycling factor (rrf). this file contains the 50s subunit of the second 70s ribosome, with paromomycin and rrf bound. the entire crystal structure contains two 70s ribosomes and is described in remark 400.
1I95	2	11	0.3227	0.3438	0.9623	0.9751	crystal structure of the 30s ribosomal subunit from thermus thermophilus in complex with edeine
1VQN	30	11	0.3226	0.4487	-0.931	-0.7723	the structure of cc-hpmn and cca-phe-cap-bio bound to the large ribosomal subunit of haloarcula marismortui
3UZH	6	5	0.3225	0.3537	0.996	0.9155	crystal structure analysis of ribosomal decoding. this entry contains the 50s ribosomal subunit of the second 70s molecule in the asymmetric unit for the near-cognate trna-tyr complex.
3CCS	28	11	0.3224	0.3712	-0.9728	-0.8928	structure of anisomycin resistant 50s ribosomal subunit: 23s rrna mutation g2482a
3I9E	22	11	0.3223	0.4481	-0.8674	-0.8291	initiation complex of 70s ribosome with two trnas and mrna. this entry 3i9e contains 50s ribosomal subunit of molecule a. the 30s ribosomal subunit can be found in pdb entry 3i9d. molecule b in the same asymmetric unit is deposited as 3i9b (30s) and 3i9c (50s)
3KNL	4	7	0.3223	0.4541	-0.8388	-0.8461	the structures of capreomycin bound to the 70s ribosome. this file contains the 30s subunit for molecule i
1VQM	19	11	0.3221	0.3591	-0.9751	-0.9195	the structure of the transition state analogue "dan" bound to the large ribosomal subunit of haloarcula marismortui
2WRR	4	7	0.3219	0.3679	0.9298	0.941	the crystal structure of the 70s ribosome bound to ef-tu and trna (part 4 of 4).
1VQP	36	11	0.3217	0.3555	-0.9801	-0.9233	the structure of the transition state analogue "rap" bound to the large ribosomal subunit of haloarcula marismortui
3UXQ	3	1	0.3217	0.3949	-0.8876	-0.9178	the structure of thermorubin in complex with the 70s ribosome from thermus thermophilus. this file contains the 50s subunit of one 70s ribosome. the entire crystal structure contains two 70s ribosomes.
2B9M	2	2	0.3217	0.4361	-0.8527	-0.8651	30s ribosomal subunit, trnas, mrna and release factor rf2 from a crystal structure of the whole ribosomal complex. this file contains the 30s ribosomal subunit, trnas, mrna and release factor rf2 from a crystal structure of the whole ribosomal complex". the entire crystal structure contains one 70s ribosome, trnas, mrna and release factor rf2 and is described in remark 400.
3V2C	5	7	0.3216	0.4079	-0.8748	-0.9011	crystal structure of yfia bound to the 70s ribosome. this pdb entry contains coordinates for the 30s subunit with bound yfia of the 1st ribosome in the asu
3UZ9	24	11	0.3215	0.3482	0.9602	0.9617	crystal structure analysis of ribosomal decoding. this entry contains the 50s ribosomal subunit of the first 70s molecule in the asymmetric unit for the cognate trna-tyr complex.
3UZ1	27	13	0.3214	0.3596	-0.9286	-0.9622	crystal structure analysis of ribosomal decoding. this entry contains the 50s ribosomal subunit of the first 70s molecule in the asymmetric unit for the near-cognate trna-leu complex with paromomycin
3F1F	1	1	0.3213	0.3914	-0.9086	-0.9034	crystal structure of a translation termination complex formed with release factor rf2. this file contains the 50s subunit of one 70s ribosome. the entire crystal structure contains two 70s ribosomes as described in remark 400.
3PYR	17	11	0.3211	0.4058	-0.9767	-0.81	crystal structure of a complex containing domain 3 from the psiv igr ires rna bound to the 70s ribosome. this file contains the 50s subunit of the second 70s ribosome.
3GX7	3	7	0.3211	0.3786	-0.9458	-0.8967	crystal structure of the t. tengcongensis sam-i riboswitch variant u34c/a94g mutant a6c/u7g/a87c/u88g bound with sam
3PYR	10	6	0.3209	0.3929	0.9375	0.8711	crystal structure of a complex containing domain 3 from the psiv igr ires rna bound to the 70s ribosome. this file contains the 50s subunit of the second 70s ribosome.
3I9E	5	4	0.3209	0.4256	0.8074	0.9337	initiation complex of 70s ribosome with two trnas and mrna. this entry 3i9e contains 50s ribosomal subunit of molecule a. the 30s ribosomal subunit can be found in pdb entry 3i9d. molecule b in the same asymmetric unit is deposited as 3i9b (30s) and 3i9c (50s)
3DF2	2	2	0.3206	0.4512	-0.7532	-0.9433	crystal structure of the bacterial ribosome from escherichia coli in complex with hygromycin b. this file contains the 50s subunit of the first 70s ribosome. the entire crystal structure contains two 70s ribosomes.
4ADV	2	2	0.3205	0.4573	0.8678	0.8077	structure of the e. coli methyltransferase ksga bound to the e. coli 30s ribosomal subunit
2Y17	1	2	0.3205	0.4449	0.9659	0.7459	ef-tu complex 3
3UZF	22	13	0.3203	0.4235	0.8315	0.9093	crystal structure analysis of ribosomal decoding. this entry contains the 50s ribosomal subunit of the first 70s molecule in the asymmetric unit for the near-cognate trna-tyr complex
3UZF	1	2	0.3202	0.3431	-0.9721	-0.96	crystal structure analysis of ribosomal decoding. this entry contains the 50s ribosomal subunit of the first 70s molecule in the asymmetric unit for the near-cognate trna-tyr complex
3DF2	20	11	0.3201	0.3406	-0.9958	-0.9437	crystal structure of the bacterial ribosome from escherichia coli in complex with hygromycin b. this file contains the 50s subunit of the first 70s ribosome. the entire crystal structure contains two 70s ribosomes.
3J11	4	7	0.3201	0.4288	-0.9874	-0.7562	structural characterization of mrna-trna translocation intermediates (50s ribosome of class 3 of the six classes)
1VQO	29	11	0.3198	0.3468	-0.998	-0.9237	the structure of ccpmn bound to the large ribosomal subunit haloarcula marismortui
2H0S	2	7	0.3198	0.4306	0.8692	0.8542	pre-cleavage state of the thermoanaerobacter tengcongensis glms ribozyme
4ABS	12	7	0.3197	0.4267	0.8124	0.9222	complex of smpb, a tmrna fragment and ef-tu-gdp-kirromycin with the 70s ribosome
3CC4	15	7	0.3195	0.3993	-0.9692	-0.8256	co-crystal structure of anisomycin bound to the 50s ribosomal subunit
2OTJ	27	7	0.3194	0.3207	0.9991	0.9967	13-deoxytedanolide bound to the large subunit of haloarcula marismortui
1YIJ	14	7	0.3192	0.3232	0.9917	0.9957	crystal structure of telithromycin bound to the g2099a mutant 50s ribosomal subunit of haloarcula marismortui
2F4V	2	7	0.3192	0.3731	-0.9427	-0.9074	30s ribosome + designer antibiotic
3PYU	2	5	0.3192	0.4105	-0.8263	-0.9412	crystal structure of a complex containing domain 3 of crpv igr ires rna bound to the 70s ribosome. this file contains the 30s subunit of the second 70s ribosome.
1VS8	14	11	0.3189	0.3766	0.9787	0.8652	crystal structure of the bacterial ribosome from escherichia coli in complex with the antibiotic kasugamyin at 3.5a resolution. this file contains the 50s subunit of one 70s ribosome. the entire crystal structure contains two 70s ribosomes and is described in remark 400.
3SGF	11	7	0.3189	0.4468	0.8973	0.7954	crystal structure of release factor rf3 trapped in the gtp state on a rotated conformation of the ribosome
3G71	16	7	0.3188	0.3707	0.9831	0.8748	co-crystal structure of bruceantin bound to the large ribosomal subunit
1PNY	7	7	0.3187	0.3929	-0.8991	-0.9021	crystal structure of the wild type ribosome from e. coli, 50s subunit of 70s ribosome. this file, 1pny, contains only molecules of the 50s ribosomal subunit. the 30s subunit is in the pdb file 1pnx.
3CCR	18	7	0.3184	0.3898	-0.9781	-0.835	structure of anisomycin resistant 50s ribosomal subunit: 23s rrna mutation a2488c. density for anisomycin is visible but not included in the model.
3U5H	7	11	0.3184	0.3671	-0.9769	-0.8876	the structure of the eukaryotic ribosome at 3.0 a resolution. this entry contains ribosomal rna and ions of the 60s subunit, ribosome b
1NJM	1	2	0.3184	0.4314	-0.8642	-0.854	the crystal structure of the 50s large ribosomal subunit from deinococcus radiodurans complexed with a trna acceptor stem mimic (asm) and the antibiotic sparsomycin
1NJO	1	2	0.3184	0.4306	-0.8655	-0.8544	the crystal structure of the 50s large ribosomal subunit from deinococcus radiodurans complexed with a short substrate analog accpuromycin (accp)
2Y0Z	9	11	0.3182	0.3809	0.8883	0.9403	the crystal structure of ef-tu and g24a-trna-trp bound to a near-cognate codon on the 70s ribosome
3V2D	19	11	0.318	0.3186	0.9987	0.9994	crystal structure of yfia bound to the 70s ribosome. this pdb entry contains coordinates for the 50s subunit of the 1st ribosome in the asu
1Q86	20	7	0.3179	0.3953	-0.9892	-0.8128	crystal structure of cca-phe-cap-biotin bound simultaneously at half occupancy to both the a-site and p- site of the the 50s ribosomal subunit.
3V2F	20	11	0.3179	0.3772	-0.9743	-0.865	crystal structure of yfia bound to the 70s ribosome. this pdb entry contains coordinates for the 50s subunit of the 2nd ribosome in the asu
2OTJ	24	7	0.3178	0.3186	0.9981	0.9991	13-deoxytedanolide bound to the large subunit of haloarcula marismortui
3SGF	6	7	0.3178	0.3385	0.9786	0.9593	crystal structure of release factor rf3 trapped in the gtp state on a rotated conformation of the ribosome
3HUX	1	1	0.3177	0.3998	-0.885	-0.8979	structure of ef-p bound to the 70s ribosome; this file contains the 50s subunit for molecule i.
3V29	15	11	0.3176	0.4048	-0.9665	-0.8118	crystal structure of hpf bound to the 70s ribosome. this entry contains the 50s subunit of the 2nd molecule in the asu.
3CCM	23	7	0.3174	0.3254	0.9874	0.9875	structure of anisomycin resistant 50s ribosomal subunit: 23s rrna mutation g2611u
3PYO	9	6	0.3174	0.3688	0.9105	0.9451	crystal structure of a complex containing domain 3 from the psiv igr ires rna bound to the 70s ribosome. this file contains the 50s subunit of the first 70s ribosome.
4B6B	5	11	0.3174	0.3662	-0.9768	-0.8873	cryo-em structure of the 60s ribosomal subunit in complex with arx1 and rei1
3G71	18	7	0.3172	0.3554	-0.9461	-0.9435	co-crystal structure of bruceantin bound to the large ribosomal subunit
2OTJ	21	7	0.3171	0.3719	0.984	0.8664	13-deoxytedanolide bound to the large subunit of haloarcula marismortui
2QOV	12	7	0.317	0.3579	-0.925	-0.9573	crystal structure of the bacterial ribosome from escherichia coli in complex with spectinomycin. this file contains the 50s subunit of the first 70s ribosome. the entire crystal structure contains two 70s ribosomes.
2QBG	17	7	0.3169	0.353	0.9489	0.9461	crystal structure of the bacterial ribosome from escherichia coli in complex with ribosome recycling factor (rrf). this file contains the 50s subunit of the second 70s ribosome, with rrf bound. the entire crystal structure contains two 70s ribosomes and is described in remark 400.
2AWB	1	1	0.3168	0.4346	-0.7846	-0.9289	crystal structure of the bacterial ribosome from escherichia coli at 3.5 a resolution. this file contains the 50s subunit of the second 70s ribosome. the entire crystal structure contains two 70s ribosomes and is described in remark 400.
3CXC	1	3	0.3168	0.3171	-0.9993	-0.9996	the structure of an enhanced oxazolidinone inhibitor bound to the 50s ribosomal subunit of h. marismortui
2Y14	2	7	0.3167	0.3896	-0.9212	-0.8824	the crystal structure of ef-tu and g24a-trna-trp bound to a cognate codon on the 70s ribosome.
3I56	16	7	0.3164	0.4336	0.7652	0.9534	co-crystal structure of triacetyloleandomcyin bound to the large ribosomal subunit
3OAS	4	11	0.3164	0.4483	0.7142	0.9883	crystal structure of the e. coli ribosome bound to telithromycin. this file contains the 50s subunit of the second 70s ribosome.
2J28	1	1	0.3164	0.434	-0.7851	-0.9286	model of e. coli srp bound to 70s rncs
3V2C	7	11	0.3163	0.3308	0.9731	0.9826	crystal structure of yfia bound to the 70s ribosome. this pdb entry contains coordinates for the 30s subunit with bound yfia of the 1st ribosome in the asu
3PYR	6	4	0.3162	0.421	0.8447	0.889	crystal structure of a complex containing domain 3 from the psiv igr ires rna bound to the 70s ribosome. this file contains the 50s subunit of the second 70s ribosome.
2AVY	2	2	0.3162	0.4512	0.8687	0.8066	crystal structure of the bacterial ribosome from escherichia coli at 3.5 a resolution. this file contains the 30s subunit of one 70s ribosome. the entire crystal structure contains two 70s ribosomes and is described in remark 400.
4A2I	2	2	0.3162	0.4509	0.8687	0.8073	cryo-electron microscopy structure of the 30s subunit in complex with the yjeq biogenesis factor
2WH4	1	2	0.3162	0.3765	-0.9392	-0.8942	insights into translational termination from the structure of rf2 bound to the ribosome
2I2T	9	7	0.3161	0.361	-0.973	-0.8998	crystal structure of ribosome with messenger rna and the anticodon stem-loop of p-site trna. this file contains the 50s subunit of one 70s ribosome. the entire crystal structure contains two 70s ribosomes and is described in remark 400.
3OAT	9	7	0.3161	0.3958	-0.9511	-0.8396	crystal structure of the e. coli ribosome bound to telithromycin. this file contains the 50s subunit of the first 70s ribosome with telithromycin bound.
1NJP	1	2	0.3161	0.4286	-0.864	-0.8535	the crystal structure of the 50s large ribosomal subunit from deinococcus radiodurans complexed with a trna acceptor stem mimic (asm)
3KNI	2	5	0.316	0.403	-0.8575	-0.9144	the structures of viomycin bound to the 70s ribosome. this file contains the 50s subunit for molecule i
3TVH	15	7	0.3157	0.4029	-0.8912	-0.879	crystal structure analysis of ribosomal decoding. this entry contains the 50s ribosomal subunit of the second 70s molecule in the asymmetric unit for the cognate trna-leu complex
3UZF	8	6	0.3155	0.4361	0.7731	0.9355	crystal structure analysis of ribosomal decoding. this entry contains the 50s ribosomal subunit of the first 70s molecule in the asymmetric unit for the near-cognate trna-tyr complex
3F1G	10	7	0.3153	0.3854	0.8426	0.9709	crystal structure of a translation termination complex formed with release factor rf2. this file contains the 30s subunit, rf2, two trna, and mrna molecules of the second 70s ribosome. the entire crystal structure contains two 70s ribosomes as described in remark 400.
3I8G	1	3	0.3152	0.3421	0.9835	0.9369	elongation complex of the 70s ribosome with three trnas and mrna. this entry 3i8g contains 30s ribosomal subnit.the 50s ribosomal subunit can be found in pdb entry 3i8f. molecule b in the same asymmetric unit is deposited as 3i8g (30s) and 3i8f (50s).
3V26	2	2	0.315	0.4303	0.981	0.7462	crystal structure of hpf bound to the 70s ribosome. this pdb entry contains coordinates for the 30s subunit with bound hpf of the 1st ribosome in the asu
3CCR	28	7	0.3148	0.3278	-0.9814	-0.9783	structure of anisomycin resistant 50s ribosomal subunit: 23s rrna mutation a2488c. density for anisomycin is visible but not included in the model.
2HGQ	12	7	0.3148	0.3518	0.9708	0.9217	crystal structure of the 70s thermus thermophilus ribosome with translocated and rotated shine-dalgarno duplex. this entry 2hgq contains 50s ribosomal subunit. the 30s ribosomal subunit can be found in pdb entry 2hgp.
2Z4L	4	3	0.3148	0.32	-0.9997	-0.9838	crystal structure of the bacterial ribosome from escherichia coli in complex with paromomycin and ribosome recycling factor (rrf). this file contains the 50s subunit of the first 70s ribosome, with paromomycin and rrf bound. the entire crystal structure contains two 70s ribosomes and is described in remark 400.
3JQ4	1	2	0.3143	0.4055	0.9202	0.8423	the structure of the complex of the large ribosomal subunit from d. radiodurans with the antibiotic lankacidin
3FIC	4	13	0.314	0.3254	0.9722	0.9924	t. thermophilus 70s ribosome in complex with mrna, trnas and ef- tu.gdp.kirromycin ternary complex, fitted to a 6.4 a cryo-em map. this file contains the 30s subunit and the ligands
3G71	3	3	0.3139	0.3146	-1.0005	-0.9972	co-crystal structure of bruceantin bound to the large ribosomal subunit
2WDN	11	11	0.3138	0.3202	0.9901	0.9897	structure of the thermus thermophilus 70s ribosome in complex with mrna, paromomycin, acylated a- and p-site trnas, and e-site trna. this file contains the 50s subunit for molecule ii.
2HGU	7	7	0.3137	0.3603	-0.9329	-0.9334	70s t.th. ribosome functional complex with mrna and e- and p-site trnas at 4.5a. this entry 2hgu contains 50s ribosomal subunit. the 30s ribosomal subunit can be found in pdb entry 2hgr.
1W2B	7	7	0.3136	0.3605	0.9871	0.8812	trigger factor ribosome binding domain in complex with 50s
3SUX	1	11	0.3135	0.317	-0.9913	-0.9977	crystal structure of thf riboswitch, bound with thf
3J0W	3	5	0.3131	0.4192	0.8327	0.8971	structural characterization of mrna-trna translocation intermediates (50s ribosome of class 4a of the six classes)
1ZHO	2	11	0.3131	0.3447	-0.9628	-0.9434	the structure of a ribosomal protein l1 in complex with mrna
3CC2	9	7	0.313	0.3938	-0.9557	-0.8317	the refined crystal structure of the haloarcula marismortui large ribosomal subunit at 2.4 angstrom resolution with rrna sequence for the 23s rrna and genome-derived sequences for r-proteins
3UZF	4	5	0.3129	0.3475	-0.9389	-0.9589	crystal structure analysis of ribosomal decoding. this entry contains the 50s ribosomal subunit of the first 70s molecule in the asymmetric unit for the near-cognate trna-tyr complex
2Y19	10	11	0.3128	0.4034	-0.912	-0.8501	the crystal structure of ef-tu and trp-trna-trp bound to a cognate codon on the 70s ribosome.
4ABS	22	13	0.3127	0.3925	0.923	0.8631	complex of smpb, a tmrna fragment and ef-tu-gdp-kirromycin with the 70s ribosome
1KQS	17	7	0.3127	0.3141	0.9969	0.9985	the haloarcula marismortui 50s complexed with a pretranslocational intermediate in protein synthesis
3V2F	13	7	0.3127	0.3291	-0.9722	-0.9771	crystal structure of yfia bound to the 70s ribosome. this pdb entry contains coordinates for the 50s subunit of the 2nd ribosome in the asu
2QP1	7	5	0.3127	0.3967	-0.9666	-0.8155	crystal structure of the bacterial ribosome from escherichia coli in complex with spectinomycin and neomycin. this file contains the 50s subunit of the second 70s ribosome, with neomycin bound. the entire crystal structure contains two 70s ribosomes.
3V2C	1	4	0.3126	0.3439	0.9566	0.95	crystal structure of yfia bound to the 70s ribosome. this pdb entry contains coordinates for the 30s subunit with bound yfia of the 1st ribosome in the asu
1FFK	32	11	0.3123	0.362	-0.9247	-0.9327	crystal structure of the large ribosomal subunit from haloarcula marismortui at 2.4 angstrom resolution
3OAT	1	1	0.3122	0.3745	-0.8798	-0.9475	crystal structure of the e. coli ribosome bound to telithromycin. this file contains the 50s subunit of the first 70s ribosome with telithromycin bound.
3I9C	20	7	0.312	0.4191	0.9237	0.8058	initiation complex of 70s ribosome with two trnas and mrna. this entry 3i9c contains 50s ribosomal subunit of molecule b. the 30s ribosomal subunit can be found in pdb entry 3i9b. molecule a in the same asymmetric unit is deposited as 3i9d (30s) and 3i9e (50s)
3UXQ	18	11	0.3119	0.4023	-0.9532	-0.8134	the structure of thermorubin in complex with the 70s ribosome from thermus thermophilus. this file contains the 50s subunit of one 70s ribosome. the entire crystal structure contains two 70s ribosomes.
2XG2	14	11	0.3119	0.4331	-0.9137	-0.7883	structure of cytotoxic domain of colicin e3 bound to the 70s ribosome (part 4 of 4)
3V2D	25	11	0.3117	0.3498	0.9418	0.9458	crystal structure of yfia bound to the 70s ribosome. this pdb entry contains coordinates for the 50s subunit of the 1st ribosome in the asu
1KD1	19	7	0.3116	0.3475	-0.9363	-0.9578	co-crystal structure of spiramycin bound to the 50s ribosomal subunit of haloarcula marismortui
1KQS	24	7	0.3114	0.404	-0.8061	-0.9563	the haloarcula marismortui 50s complexed with a pretranslocational intermediate in protein synthesis
2QAM	8	7	0.3113	0.331	-0.9837	-0.9559	crystal structure of the bacterial ribosome from escherichia coli in complex with neomycin. this file contains the 50s subunit of the first 70s ribosome, with neomycin bound. the entire crystal structure contains two 70s ribosomes and is described in remark 400.
3ZVP	4	11	0.3112	0.3529	-0.9495	-0.9285	crystal structure of the hybrid state of ribosome in complex with the guanosine triphosphatase release factor 3
1NJI	23	11	0.3111	0.344	-0.9964	-0.9078	structure of chloramphenicol bound to the 50s ribosomal subunit
2WDI	13	13	0.3111	0.4067	0.9283	0.8239	structure of the thermus thermophilus 70s ribosome in complex with mrna, paromomycin, acylated a-site trna, deacylated p-site trna, and e-site trna. this file contains the 50s subunit for molecule i.
3V25	2	2	0.3111	0.3638	0.9209	0.9284	crystal structure of rmf bound to the 70s ribosome. this pdb entry contains coordinates for the 50s subunit of the 2nd ribosome in the asu
1VOY	1	7	0.3111	0.3569	-0.8864	-0.9832	crystal structure of five 70s ribosomes from escherichia coli in complex with protein y. this file contains the 50s subunit of one 70s ribosome. the entire crystal structure contains five 70s ribosomes and is described in remark 400.
2Z4N	22	11	0.311	0.3482	0.9988	0.8941	crystal structure of the bacterial ribosome from escherichia coli in complex with paromomycin and ribosome recycling factor (rrf). this file contains the 50s subunit of the second 70s ribosome, with paromomycin and rrf bound. the entire crystal structure contains two 70s ribosomes and is described in remark 400.
3CMA	19	7	0.3108	0.3742	-0.9738	-0.8528	the structure of cca and cca-phe-cap-bio bound to the large ribosomal subunit of haloarcula marismortui
3ORB	5	5	0.3108	0.4067	-0.9891	-0.7725	crystal structure of the e. coli ribosome bound to cem-101. this file contains the 50s subunit of the first 70s ribosome bound to cem-101.
2WDJ	19	13	0.3107	0.4075	0.9263	0.8232	structure of the thermus thermophilus 70s ribosome in complex with mrna, paromomycin, acylated a-site trna, deacylated p-site trna, and e-site trna. this file contains the 50s subunit for molecule ii.
2J00	4	13	0.3107	0.3223	0.9713	0.9925	structure of the thermus thermophilus 70s ribosome complexed with mrna, trna and paromomycin (part 1 of 4). this file contains the 30s subunit, mrna, a-, p- and e-site trnas and paromomycin for molecule i.
3CCL	3	2	0.3107	0.3473	0.9414	0.9504	structure of anisomycin resistant 50s ribosomal subunit: 23s rrna mutation u2535c. density for anisomycin is visible but not included in model.
2E5L	7	7	0.3106	0.4035	-0.9157	-0.8405	a snapshot of the 30s ribosomal subunit capturing mrna via the shine- dalgarno interaction
2OGN	2	4	0.3106	0.4338	0.9268	0.7723	the crystal structure of the large ribosomal subunit from deinococcus radiodurans complexed with the pleuromutilin derivative sb-280080
3I9C	9	5	0.3102	0.3426	-0.9671	-0.936	initiation complex of 70s ribosome with two trnas and mrna. this entry 3i9c contains 50s ribosomal subunit of molecule b. the 30s ribosomal subunit can be found in pdb entry 3i9b. molecule a in the same asymmetric unit is deposited as 3i9d (30s) and 3i9e (50s)
2QBG	11	7	0.31	0.4156	-0.8539	-0.8735	crystal structure of the bacterial ribosome from escherichia coli in complex with ribosome recycling factor (rrf). this file contains the 50s subunit of the second 70s ribosome, with rrf bound. the entire crystal structure contains two 70s ribosomes and is described in remark 400.
2WH2	13	7	0.3099	0.4086	0.9848	0.7702	insights into translational termination from the structure of rf2 bound to the ribosome
3TVH	1	1	0.3099	0.4128	-0.8119	-0.9245	crystal structure analysis of ribosomal decoding. this entry contains the 50s ribosomal subunit of the second 70s molecule in the asymmetric unit for the cognate trna-leu complex
2Z4N	15	7	0.3098	0.3765	-0.9001	-0.9141	crystal structure of the bacterial ribosome from escherichia coli in complex with paromomycin and ribosome recycling factor (rrf). this file contains the 50s subunit of the second 70s ribosome, with paromomycin and rrf bound. the entire crystal structure contains two 70s ribosomes and is described in remark 400.
3G71	10	6	0.3098	0.427	0.9519	0.7622	co-crystal structure of bruceantin bound to the large ribosomal subunit
3DF2	12	7	0.3096	0.3631	-0.8952	-0.9525	crystal structure of the bacterial ribosome from escherichia coli in complex with hygromycin b. this file contains the 50s subunit of the first 70s ribosome. the entire crystal structure contains two 70s ribosomes.
3UZM	12	11	0.3093	0.3394	0.9631	0.9464	crystal structure analysis of ribosomal decoding. this entry contains the 30s ribosomal subunit of the first 70s molecule in the asymmetric unit for the near-cognate trna-tyr complex with paromomycin
3CCM	2	2	0.3093	0.353	0.8974	0.9763	structure of anisomycin resistant 50s ribosomal subunit: 23s rrna mutation g2611u
3CCL	38	11	0.3091	0.3978	0.886	0.8769	structure of anisomycin resistant 50s ribosomal subunit: 23s rrna mutation u2535c. density for anisomycin is visible but not included in model.
2XG0	2	2	0.309	0.3717	0.9174	0.9062	structure of cytotoxic domain of colicin e3 bound to the 70s ribosome (part 2 of 4)
4ABS	15	7	0.3088	0.3555	0.8704	0.9977	complex of smpb, a tmrna fragment and ef-tu-gdp-kirromycin with the 70s ribosome
1KQS	5	3	0.3087	0.4307	-0.85	-0.8432	the haloarcula marismortui 50s complexed with a pretranslocational intermediate in protein synthesis
2HGQ	1	1	0.3085	0.3202	0.9863	0.9767	crystal structure of the 70s thermus thermophilus ribosome with translocated and rotated shine-dalgarno duplex. this entry 2hgq contains 50s ribosomal subunit. the 30s ribosomal subunit can be found in pdb entry 2hgp.
2XUY	5	13	0.3083	0.3762	-0.9683	-0.8463	trna translocation on the 70s ribosome: the post- translocational translocation intermediate ti(post)
1VQM	15	7	0.3082	0.345	-0.9538	-0.9365	the structure of the transition state analogue "dan" bound to the large ribosomal subunit of haloarcula marismortui
3CCJ	2	3	0.3081	0.4262	-0.871	-0.8301	structure of anisomycin resistant 50s ribosomal subunit: 23s rrna mutation c2534u
3I9B	2	7	0.3081	0.3658	0.8688	0.9694	initiation complex of 70s ribosome with two trnas and mrna. this entry 3i9b contains 30s ribosomal subunit of molecule b. the 50s ribosomal subunit can be found in pdb entry 3i9c. molecule a in the same asymmetric unit is deposited as 3i9d (30s) and 3i9e (50s)
1VOU	1	7	0.3081	0.3538	-0.886	-0.9829	crystal structure of five 70s ribosomes from escherichia coli in complex with protein y. this file contains the 50s subunit of one 70s ribosome. the entire crystal structure contains five 70s ribosomes and is described in remark 400.
4B6B	1	2	0.308	0.4191	0.8373	0.8776	cryo-em structure of the 60s ribosomal subunit in complex with arx1 and rei1
1ZX7	1	13	0.3079	0.433	0.8458	0.8407	molecular recognition of rna by neomycin and a restricted neomycin derivative
1VQN	14	7	0.3078	0.3863	-0.8609	-0.9253	the structure of cc-hpmn and cca-phe-cap-bio bound to the large ribosomal subunit of haloarcula marismortui
2WDN	6	7	0.3078	0.4168	-0.9764	-0.7563	structure of the thermus thermophilus 70s ribosome in complex with mrna, paromomycin, acylated a- and p-site trnas, and e-site trna. this file contains the 50s subunit for molecule ii.
2XUY	2	7	0.3076	0.426	-0.9105	-0.793	trna translocation on the 70s ribosome: the post- translocational translocation intermediate ti(post)
1FFK	13	7	0.3074	0.3535	-0.9833	-0.8843	crystal structure of the large ribosomal subunit from haloarcula marismortui at 2.4 angstrom resolution
2QBK	11	7	0.3074	0.3418	-0.9515	-0.9449	crystal structure of the bacterial ribosome from escherichia coli in complex with gentamicin and ribosome recycling factor (rrf). this file contains the 50s subunit of the second 70s ribosome, with gentamicin and rrf bound. the entire crystal structure contains two 70s ribosomes and is described in remark 400.
3KIS	3	7	0.3074	0.413	-0.9218	-0.8073	structure of rele nuclease bound to the 70s ribosome (precleavage state; part 3 of 4)
2WH2	2	3	0.3074	0.3511	-0.9335	-0.9377	insights into translational termination from the structure of rf2 bound to the ribosome
2OGO	1	1	0.3074	0.4207	0.8012	0.9118	the crystal structure of the large ribosomal subunit from deinococcus radiodurans complexed with the pleuromutilin derivative retapamulin (sb-275833)
3U5H	1	2	0.3074	0.4195	0.8371	0.8752	the structure of the eukaryotic ribosome at 3.0 a resolution. this entry contains ribosomal rna and ions of the 60s subunit, ribosome b
1VQ9	3	3	0.3072	0.3132	-0.9856	-0.995	the structure of cca-phe-cap-bio and the antibiotic sparsomycin bound to the large ribosomal subunit of haloarcula marismortui
3V26	3	4	0.3071	0.3348	0.9756	0.9401	crystal structure of hpf bound to the 70s ribosome. this pdb entry contains coordinates for the 30s subunit with bound hpf of the 1st ribosome in the asu
1VQ5	13	7	0.307	0.3663	-0.9612	-0.8718	the structure of the transition state analogue "raa" bound to the large ribosomal subunit of haloarcula marismortui
2J00	2	7	0.307	0.4281	-0.8792	-0.8157	structure of the thermus thermophilus 70s ribosome complexed with mrna, trna and paromomycin (part 1 of 4). this file contains the 30s subunit, mrna, a-, p- and e-site trnas and paromomycin for molecule i.
1YI2	23	7	0.3068	0.4316	-0.8933	-0.7957	crystal structure of erythromycin bound to the g2099a mutant 50s ribosomal subunit of haloarcula marismortui
3PYV	4	6	0.3068	0.426	0.8421	0.8552	crystal structure of a complex containing domain 3 of crpv igr ires rna bound to the 70s ribosome. this file contains the 50s subunit of the second 70s ribosome.
3U5D	2	5	0.3068	0.4232	-0.8487	-0.8543	the structure of the eukaryotic ribosome at 3.0 a resolution. this entry contains ribosomal rna and ions of the 60s subunit, ribosome a
2O43	1	4	0.3065	0.4042	-0.9158	-0.8281	structure of 23s rrna of the large ribosomal subunit from deinococcus radiodurans in complex with the macrolide erythromycylamine
3OHZ	22	11	0.3064	0.3104	-0.9909	-0.996	structure of the thermus thermophilus 70s ribosome complexed with azithromycin. this file contains the 50s subunit of one 70s ribosome. the entire crystal structure contains two 70s ribosomes.
2WDJ	1	1	0.3063	0.3444	-0.9235	-0.963	structure of the thermus thermophilus 70s ribosome in complex with mrna, paromomycin, acylated a-site trna, deacylated p-site trna, and e-site trna. this file contains the 50s subunit for molecule ii.
1HNX	8	11	0.3062	0.4256	0.7673	0.9375	structure of the thermus thermophilus 30s ribosomal subunit in complex with pactamycin
1VP0	2	7	0.3061	0.3517	-0.8862	-0.9823	crystal structure of five 70s ribosomes from escherichia coli in complex with protein y. this file contains the 50s subunit of one 70s ribosome. the entire crystal structure contains five 70s ribosomes and is described in remark 400.
3DF4	11	7	0.3059	0.3603	-0.8935	-0.9502	crystal structure of the bacterial ribosome from escherichia coli in complex with hygromycin b. this file contains the 50s subunit of the second 70s ribosome. the entire crystal structure contains two 70s ribosomes.
3D5D	6	6	0.3058	0.348	-0.9277	-0.9471	structural basis for translation termination on the 70s ribosome. this file contains the 50s subunit of the second 70s ribosome. the entire crystal structure contains two 70s ribosomes as described in remark 400.
2WDG	2	7	0.3058	0.4241	-0.8803	-0.819	structure of the thermus thermophilus 70s ribosome in complex with mrna, paromomycin, acylated a-site trna, deacylated p-site trna, and e-site trna. this file contains the 30s subunit a-,p-, and e-site trnas and paromomycin for molecule i.
3PYR	9	6	0.3056	0.3552	0.9111	0.944	crystal structure of a complex containing domain 3 from the psiv igr ires rna bound to the 70s ribosome. this file contains the 50s subunit of the second 70s ribosome.
3OFD	2	3	0.3055	0.3804	-0.9099	-0.8824	crystal structure of the e. coli ribosome bound to chloramphenicol. this file contains the 50s subunit of the second 70s ribosome.
3F1E	5	3	0.3054	0.311	0.9951	0.9869	crystal structure of a translation termination complex formed with release factor rf2. this file contains the 30s subunit, rf2, two trna, and mrna molecules of one 70s ribosome. the entire crystal structure contains two 70s ribosomes as described in remark 400.
1VOR	1	7	0.3052	0.35	-0.8863	-0.9837	crystal structure of five 70s ribosomes from escherichia coli in complex with protein y. this file contains the 50s subunit of one 70s ribosome. the entire crystal structure contains five 70s ribosomes and is described in remark 400.
2QAM	10	7	0.3047	0.3328	-0.9394	-0.9744	crystal structure of the bacterial ribosome from escherichia coli in complex with neomycin. this file contains the 50s subunit of the first 70s ribosome, with neomycin bound. the entire crystal structure contains two 70s ribosomes and is described in remark 400.
2OGN	3	5	0.3047	0.3875	-0.9395	-0.837	the crystal structure of the large ribosomal subunit from deinococcus radiodurans complexed with the pleuromutilin derivative sb-280080
2WH4	2	3	0.3047	0.3528	-0.9293	-0.9292	insights into translational termination from the structure of rf2 bound to the ribosome
4DHA	18	11	0.3046	0.3643	-0.9871	-0.847	crystal structure of yaej bound to the 70s ribosome
3UZM	4	1	0.3045	0.3516	0.9214	0.9399	crystal structure analysis of ribosomal decoding. this entry contains the 30s ribosomal subunit of the first 70s molecule in the asymmetric unit for the near-cognate trna-tyr complex with paromomycin
1VQ8	15	7	0.3044	0.3618	-0.8726	-0.9641	the structure of ccda-phe-cap-bio and the antibiotic sparsomycin bound to the large ribosomal subunit of haloarcula marismortui
1HNX	3	3	0.3044	0.3438	0.9544	0.9275	structure of the thermus thermophilus 30s ribosomal subunit in complex with pactamycin
3HUX	9	7	0.3043	0.4262	-0.7231	-0.9871	structure of ef-p bound to the 70s ribosome; this file contains the 50s subunit for molecule i.
4GAU	7	7	0.3042	0.3377	-0.9429	-0.9555	allosteric control of the ribosome by small-molecule antibiotics
2AW4	17	13	0.3038	0.4217	0.9869	0.7298	crystal structure of the bacterial ribosome from escherichia coli at 3.5 a resolution. this file contains the 50s subunit of one 70s ribosome. the entire crystal structure contains two 70s ribosomes and is described in remark 400.
2WRI	6	13	0.3038	0.3976	-0.7974	-0.9582	the structure of the ribosome with elongation factor g trapped in the post-translocational state (part 1 of 4).
3KIY	13	7	0.3037	0.3393	0.952	0.9402	structure of rele nuclease bound to the 70s ribosome (postcleavage state; part 4 of 4)
1YJN	8	4	0.3037	0.3329	-0.9554	-0.9546	crystal structure of clindamycin bound to the g2099a mutant 50s ribosomal subunit of haloarcula marismortui
2I2V	10	7	0.3036	0.3475	-0.9726	-0.8983	crystal structure of ribosome with messenger rna and the anticodon stem-loop of p-site trna. this file contains the 50s subunit of one 70s ribosome. the entire crystal structure contains two 70s ribosomes and is described in remark 400.
1NJI	26	11	0.3033	0.3386	-0.9743	-0.9193	structure of chloramphenicol bound to the 50s ribosomal subunit
1YIJ	24	7	0.3033	0.3713	-0.8392	-0.9733	crystal structure of telithromycin bound to the g2099a mutant 50s ribosomal subunit of haloarcula marismortui
2XQE	11	11	0.3033	0.4025	-0.9451	-0.7972	the structure of ef-tu and aminoacyl-trna bound to the 70s ribosome with a gtp analog
3D5B	9	6	0.3033	0.3453	-0.9267	-0.9476	structural basis for translation termination on the 70s ribosome. this file contains the 50s subunit of one 70s ribosome. the entire crystal structure contains two 70s ribosomes as described in remark 400.
3UZN	3	3	0.3033	0.4042	0.8776	0.8548	crystal structure analysis of ribosomal decoding. this entry contains the 50s ribosomal subunit of the first 70s molecule in the asymmetric unit for the near-cognate trna-tyr complex with paromomycin
1VQM	5	6	0.3032	0.3115	0.9889	0.9843	the structure of the transition state analogue "dan" bound to the large ribosomal subunit of haloarcula marismortui
2J01	16	11	0.3031	0.4232	0.9413	0.7609	structure of the thermus thermophilus 70s ribosome complexed with mrna, trna and paromomycin (part 2 of 4). this file contains the 50s subunit from molecule i.
3UZK	14	11	0.3031	0.3734	-0.978	-0.8299	crystal structure analysis of ribosomal decoding. this entry contains the 50s ribosomal subunit of the first 70s molecule in the asymmetric unit for the near-cognate trna-tyr complex with paromomycin
1VOW	2	7	0.3029	0.3451	-0.8914	-0.9844	crystal structure of five 70s ribosomes from escherichia coli in complex with protein y. this file contains the 50s subunit of one 70s ribosome. the entire crystal structure contains five 70s ribosomes and is described in remark 400.
3FIC	2	7	0.3029	0.4228	-0.878	-0.8159	t. thermophilus 70s ribosome in complex with mrna, trnas and ef- tu.gdp.kirromycin ternary complex, fitted to a 6.4 a cryo-em map. this file contains the 30s subunit and the ligands
3PIP	2	11	0.3029	0.4111	-0.9721	-0.7579	crystal structure of the synergistic antibiotic pair lankamycin and lankacidin in complex with the large ribosomal subunit
3V23	18	7	0.3027	0.3505	0.9863	0.8756	crystal structure of rmf bound to the 70s ribosome. this pdb entry contains coordinates for the 50s subunit of the 1st ribosome in the asu
3CCJ	17	11	0.3025	0.3759	-0.9399	-0.856	structure of anisomycin resistant 50s ribosomal subunit: 23s rrna mutation c2534u
3T1Y	3	7	0.3025	0.3529	-0.8609	-0.9958	structure of the thermus thermophilus 30s ribosomal subunit complexed with a human anti-codon stem loop (hasl) of transfer rna lysine 3 (trnalys3) bound to an mrna with an aag-codon in the a-site and paromomycin
1VQL	31	11	0.3024	0.4164	-0.9354	-0.7762	the structure of the transition state analogue "dcsn" bound to the large ribosomal subunit of haloarcula marismortui
3FIN	18	11	0.3024	0.4225	0.9403	0.7611	t. thermophilus 70s ribosome in complex with mrna, trnas and ef- tu.gdp.kirromycin ternary complex, fitted to a 6.4 a cryo-em map. this file contains the 50s subunit.
1W2B	2	5	0.3023	0.3546	-0.9034	-0.9437	trigger factor ribosome binding domain in complex with 50s
1QVG	20	7	0.3022	0.3633	-0.9351	-0.8895	structure of cca oligonucleotide bound to the trna binding sites of the large ribosomal subunit of haloarcula marismortui
3KIW	2	1	0.3022	0.3994	-0.8264	-0.9157	structure of rele nuclease bound to the 70s ribosome (postcleavage state; part 2 of 4)
3OFC	15	11	0.3019	0.4179	-0.9398	-0.7686	crystal structure of the e. coli ribosome bound to chloramphenicol. this file contains the 50s subunit of the first 70s ribosome with chloramphenicol bound.
2B9N	7	7	0.3019	0.3294	-0.9795	-0.9357	50s ribosomal subunit from a crystal structure of release factor rf2, trnas and mrna bound to the ribosome. this file contains the 50s subunit from a crystal structure of release factor rf1, trnas and mrna bound to the ribosome and is described in remark 400.
2QEX	6	7	0.3018	0.3446	-0.9742	-0.8991	negamycin binds to the wall of the nascent chain exit tunnel of the 50s ribosomal subunit
2OTL	23	7	0.3017	0.3676	-0.8379	-0.9793	girodazole bound to the large subunit of haloarcula marismortui
1QVF	14	7	0.3017	0.3036	0.9986	0.9951	structure of a deacylated trna minihelix bound to the e site of the large ribosomal subunit of haloarcula marismortui
1NJN	1	2	0.3017	0.408	-0.8664	-0.8534	the crystal structure of the 50s large ribosomal subunit from deinococcus radiodurans complexed with the antibiotic sparsomycin
3PYO	6	4	0.3015	0.4013	0.8452	0.8889	crystal structure of a complex containing domain 3 from the psiv igr ires rna bound to the 70s ribosome. this file contains the 50s subunit of the first 70s ribosome.
2HGU	14	13	0.3013	0.3873	0.9934	0.7829	70s t.th. ribosome functional complex with mrna and e- and p-site trnas at 4.5a. this entry 2hgu contains 50s ribosomal subunit. the 30s ribosomal subunit can be found in pdb entry 2hgr.
2AW4	5	4	0.3012	0.3449	-0.9259	-0.943	crystal structure of the bacterial ribosome from escherichia coli at 3.5 a resolution. this file contains the 50s subunit of one 70s ribosome. the entire crystal structure contains two 70s ribosomes and is described in remark 400.
3CCL	15	6	0.3011	0.4065	0.9715	0.7624	structure of anisomycin resistant 50s ribosomal subunit: 23s rrna mutation u2535c. density for anisomycin is visible but not included in model.
2UXD	1	4	0.3011	0.365	0.9311	0.8858	crystal structure of an extended trna anticodon stem loop in complex with its cognate mrna cggg in the context of the thermus thermophilus 30s subunit.
3UZI	2	1	0.301	0.3625	-0.8386	-0.99	crystal structure analysis of ribosomal decoding. this entry contains the 30s ribosomal subunit of the second 70s molecule in the asymmetric unit for the near-cognate trna-tyr complex
3CCR	20	7	0.3007	0.3794	-0.8907	-0.8896	structure of anisomycin resistant 50s ribosomal subunit: 23s rrna mutation a2488c. density for anisomycin is visible but not included in the model.
3CD6	5	4	0.3007	0.3649	-0.8958	-0.9198	co-cystal of large ribosomal subunit mutant g2616a with cc-puromycin
2XG2	2	2	0.3005	0.3661	0.9119	0.8999	structure of cytotoxic domain of colicin e3 bound to the 70s ribosome (part 4 of 4)
3I9C	5	4	0.3004	0.425	0.7604	0.9292	initiation complex of 70s ribosome with two trnas and mrna. this entry 3i9c contains 50s ribosomal subunit of molecule b. the 30s ribosomal subunit can be found in pdb entry 3i9b. molecule a in the same asymmetric unit is deposited as 3i9d (30s) and 3i9e (50s)
3CCS	25	11	0.3002	0.3625	-0.9319	-0.8886	structure of anisomycin resistant 50s ribosomal subunit: 23s rrna mutation g2482a
2OTL	6	4	0.3001	0.3998	-0.8268	-0.908	girodazole bound to the large subunit of haloarcula marismortui
1M1K	5	4	0.3001	0.3321	-0.9495	-0.9515	co-crystal structure of azithromycin bound to the 50s ribosomal subunit of haloarcula marismortui
3CMA	27	7	0.3	0.3618	-0.8686	-0.9546	the structure of cca and cca-phe-cap-bio bound to the large ribosomal subunit of haloarcula marismortui
2WDH	7	11	0.3	0.4173	0.8007	0.8979	structure of the thermus thermophilus 70s ribosome in complex with mrna, paromomycin, acylated a-site trna, deacylated p-site trna, and e-site trna. this file contains the 30s subunit a-,p-, and e-site trnas and paromomycin for molecule ii.
3MR8	5	7	0.3	0.3818	-0.904	-0.8691	recognition of the amber stop codon by release factor rf1. this entry 3mr8 contains 30s ribosomal subunit. the 50s ribosomal subunit can be found in pdb entry 3ms1. molecule b in the same asymmetric unit is deposited as 3mrz (50s) and 3ms0 (30s).
3CD6	18	7	0.2997	0.3389	-0.9334	-0.9473	co-cystal of large ribosomal subunit mutant g2616a with cc-puromycin
3IQR	1	1	0.2995	0.3103	0.9815	0.9836	sam-i riboswitch from t. tencongensis variant a94g bound with sam
2WH3	2	7	0.2994	0.3243	-0.975	-0.9467	insights into translational termination from the structure of rf2 bound to the ribosome). this file contains the 30s subunit.
2QBG	6	7	0.2992	0.3302	-0.9572	-0.9464	crystal structure of the bacterial ribosome from escherichia coli in complex with ribosome recycling factor (rrf). this file contains the 50s subunit of the second 70s ribosome, with rrf bound. the entire crystal structure contains two 70s ribosomes and is described in remark 400.
3B4B	1	3	0.2992	0.4142	-0.8278	-0.8726	t. tengcongensis glms ribozyme with g40a mutation, bound to glucosamine-6-phosphate and a substrate rna with a 2'5'- phosphodiester linkage
1K73	10	6	0.2991	0.3815	0.9871	0.7943	co-crystal structure of anisomycin bound to the 50s ribosomal subunit
3J19	9	7	0.2991	0.3972	-0.8714	-0.8639	structure of the bacterial ribosome complexed by tmrna-smpb and ef-g during translocation and mld-loading (50s subunit)
3I9E	21	11	0.2989	0.3676	-0.9806	-0.8293	initiation complex of 70s ribosome with two trnas and mrna. this entry 3i9e contains 50s ribosomal subunit of molecule a. the 30s ribosomal subunit can be found in pdb entry 3i9d. molecule b in the same asymmetric unit is deposited as 3i9b (30s) and 3i9c (50s)
1VQO	30	11	0.2988	0.3783	0.886	0.8913	the structure of ccpmn bound to the large ribosomal subunit haloarcula marismortui
2QBG	20	11	0.2987	0.3338	0.9896	0.9041	crystal structure of the bacterial ribosome from escherichia coli in complex with ribosome recycling factor (rrf). this file contains the 50s subunit of the second 70s ribosome, with rrf bound. the entire crystal structure contains two 70s ribosomes and is described in remark 400.
3DF4	2	2	0.2987	0.4156	-0.7586	-0.9474	crystal structure of the bacterial ribosome from escherichia coli in complex with hygromycin b. this file contains the 50s subunit of the second 70s ribosome. the entire crystal structure contains two 70s ribosomes.
3I1T	14	11	0.2986	0.3406	0.9038	0.9699	crystal structure of the e. coli 70s ribosome in an intermediate state of ratcheting
2WH1	1	1	0.2986	0.3402	0.9628	0.9116	insights into translational termination from the structure of rf2 bound to the ribosome
3J14	8	11	0.2985	0.3094	-0.9722	-0.9922	structural characterization of mrna-trna translocation intermediates (50s ribosome of class 6 of the six classes)
2QAO	13	7	0.2984	0.3284	0.9463	0.9601	crystal structure of the bacterial ribosome from escherichia coli in complex with neomycin. this file contains the 50s subunit of the second 70s ribosome, with neomycin bound. the entire crystal structure contains two 70s ribosomes and is described in remark 400.
3KIW	12	7	0.2984	0.3326	0.9528	0.9417	structure of rele nuclease bound to the 70s ribosome (postcleavage state; part 2 of 4)
3R8S	9	7	0.2984	0.3966	-0.8708	-0.8642	structures of the bacterial ribosome in classical and hybrid states of trna binding
3KIQ	2	7	0.2984	0.4062	-0.9187	-0.7996	structure of rele nuclease bound to the 70s ribosome (precleavage state; part 1 of 4)
1YJ9	15	7	0.2983	0.305	0.9973	0.9806	crystal structure of the mutant 50s ribosomal subunit of haloarcula marismortui containing a three residue deletion in l22
3UZ2	18	11	0.2982	0.3646	-0.9652	-0.8473	crystal structure analysis of ribosomal decoding. this entry contains the 50s ribosomal subunit of the second 70s molecule in the asymmetric unit for the near-cognate trna-leu complex with paromomycin.
2WH1	3	7	0.2981	0.3227	-0.9755	-0.9468	insights into translational termination from the structure of rf2 bound to the ribosome
4ABR	3	6	0.2981	0.3652	-0.9227	-0.8847	complex of smpb, a tmrna fragment and ef-tu-gdp-kirromycin with the 70s ribosome
2QAO	15	7	0.298	0.3244	-0.9422	-0.9749	crystal structure of the bacterial ribosome from escherichia coli in complex with neomycin. this file contains the 50s subunit of the second 70s ribosome, with neomycin bound. the entire crystal structure contains two 70s ribosomes and is described in remark 400.
1PNX	8	7	0.2979	0.3331	-0.8948	-0.9993	crystal structure of the wild type ribosome from e. coli, 30s subunit of 70s ribosome. this file, 1pnx, contains only molecules of the 30s ribosomal subunit. the 50s subunit is in the pdb file 1pny.
3I9D	7	7	0.2979	0.4244	-0.7833	-0.8961	initiation complex of 70s ribosome with two trnas and mrna. this entry 3i9d contains 30s ribosomal subunit of molecule a. the 50s ribosomal subunit can be found in pdb entry 3i9e. molecule b in the same asymmetric unit is deposited as 3i9b (30s) and 3i9c (50s)
3KCR	7	11	0.2979	0.3468	0.9709	0.8847	ribosome-secy complex. this entry 3kcr contains 50s ribosomal subnit. the 30s ribosomal subunit can be found in pdb entry 3kc4
2UXC	3	5	0.2979	0.4039	0.8628	0.8548	crystal structure of an extended trna anticodon stem loop in complex with its cognate mrna ucgu in the context of the thermus thermophilus 30s subunit.
3BBX	6	4	0.2978	0.3415	-0.9245	-0.9431	the hsp15 protein fitted into the low resolution cryo-em map of the 50s.nc-trna.hsp15 complex
1IBK	12	7	0.2977	0.3452	0.9282	0.9291	structure of the thermus thermophilus 30s ribosomal subunit in complex with the antibiotic paromomycin
1VQ9	5	3	0.2977	0.4185	-0.8624	-0.8246	the structure of cca-phe-cap-bio and the antibiotic sparsomycin bound to the large ribosomal subunit of haloarcula marismortui
2Y13	9	7	0.2975	0.3434	0.948	0.9138	the crystal structure of ef-tu and g24a-trna-trp bound to a near-cognate codon on the 70s ribosome
3CC7	6	4	0.2974	0.3721	-0.8532	-0.9367	structure of anisomycin resistant 50s ribosomal subunit: 23s rrna mutation c2487u
2QBB	3	4	0.2974	0.3797	0.8474	0.9243	crystal structure of the bacterial ribosome from escherichia coli in complex with gentamicin. this file contains the 30s subunit of the second 70s ribosome, with gentamicin bound. the entire crystal structure contains two 70s ribosomes and is described in remark 400.
1N8R	6	5	0.297	0.3771	-0.8605	-0.9153	structure of large ribosomal subunit in complex with virginiamycin m
3V23	12	7	0.2969	0.3065	-0.9815	-0.9868	crystal structure of rmf bound to the 70s ribosome. this pdb entry contains coordinates for the 50s subunit of the 1st ribosome in the asu
3V7E	3	7	0.2968	0.3986	-0.9356	-0.7959	crystal structure of ybxf bound to the sam-i riboswitch aptamer
3KIY	15	7	0.2965	0.4036	0.8678	0.8466	structure of rele nuclease bound to the 70s ribosome (postcleavage state; part 4 of 4)
3CCL	43	11	0.2964	0.3451	-0.9514	-0.9028	structure of anisomycin resistant 50s ribosomal subunit: 23s rrna mutation u2535c. density for anisomycin is visible but not included in model.
3UZK	10	7	0.2963	0.3262	0.9618	0.9443	crystal structure analysis of ribosomal decoding. this entry contains the 50s ribosomal subunit of the first 70s molecule in the asymmetric unit for the near-cognate trna-tyr complex with paromomycin
3OR9	5	7	0.2962	0.3283	-0.9797	-0.9206	crystal structure of the e. coli ribosome bound to cem-101. this file contains the 30s subunit of the first 70s ribosome.
1VQK	24	11	0.2961	0.3908	0.8658	0.875	the structure of ccda-phe-cap-bio bound to the a site of the ribosomal subunit of haloarcula marismortui
1K8A	15	7	0.2961	0.3159	-0.9896	-0.9471	co-crystal structure of carbomycin a bound to the 50s ribosomal subunit of haloarcula marismortui
3SGF	4	7	0.2961	0.314	-0.9696	-0.9724	crystal structure of release factor rf3 trapped in the gtp state on a rotated conformation of the ribosome
3I9C	2	1	0.2958	0.3545	-0.8924	-0.9351	initiation complex of 70s ribosome with two trnas and mrna. this entry 3i9c contains 50s ribosomal subunit of molecule b. the 30s ribosomal subunit can be found in pdb entry 3i9b. molecule a in the same asymmetric unit is deposited as 3i9d (30s) and 3i9e (50s)
3V27	12	7	0.2957	0.3434	0.9264	0.9296	crystal structure of hpf bound to the 70s ribosome. this pdb entry contains coordinates for the 50s subunit of the 1st ribosome in the asu
3CC7	4	3	0.2957	0.3772	-0.8891	-0.8815	structure of anisomycin resistant 50s ribosomal subunit: 23s rrna mutation c2487u
2GCV	1	3	0.2956	0.371	-0.8906	-0.8948	post-cleavage state of the thermoanaerobacter tengcongensis glms ribozyme
1K8A	16	7	0.2954	0.347	-0.8788	-0.9686	co-crystal structure of carbomycin a bound to the 50s ribosomal subunit of haloarcula marismortui
1VQP	29	11	0.2951	0.3749	0.8868	0.8876	the structure of the transition state analogue "rap" bound to the large ribosomal subunit of haloarcula marismortui
4A19	6	11	0.295	0.3766	-0.7909	-0.9904	t.thermophila 60s ribosomal subunit in complex with initiation factor 6. this file contains 26s rrna and proteins of molecule 2.
3KC4	3	4	0.2949	0.3502	0.8555	0.9845	ribosome-secy complex. this entry 3kc4 contains 30s ribosomal subnit. the 50s ribosomal subunit can be found in pdb entry 3kcr
1YJ9	11	7	0.2947	0.3647	-0.9629	-0.839	crystal structure of the mutant 50s ribosomal subunit of haloarcula marismortui containing a three residue deletion in l22
3DIS	1	2	0.2947	0.364	0.8811	0.9186	crystallization of the thermotoga maritima lysine riboswitch in free form
3I1R	1	1	0.2947	0.3969	-0.8721	-0.8512	crystal structure of the e. coli 70s ribosome in an intermediate state of ratcheting
2Z4N	4	3	0.2946	0.2993	-1.0004	-0.984	crystal structure of the bacterial ribosome from escherichia coli in complex with paromomycin and ribosome recycling factor (rrf). this file contains the 50s subunit of the second 70s ribosome, with paromomycin and rrf bound. the entire crystal structure contains two 70s ribosomes and is described in remark 400.
1YHQ	35	11	0.2945	0.338	-0.9248	-0.942	crystal structure of azithromycin bound to the g2099a mutant 50s ribosomal subunit of haloarcula marismortui
3CCQ	29	11	0.2945	0.3976	-0.8802	-0.8413	structure of anisomycin resistant 50s ribosomal subunit: 23s rrna mutation a2488u
1VQP	28	11	0.2945	0.3237	-0.9993	-0.9102	the structure of the transition state analogue "rap" bound to the large ribosomal subunit of haloarcula marismortui
3J0W	2	5	0.2944	0.3912	-0.892	-0.8437	structural characterization of mrna-trna translocation intermediates (50s ribosome of class 4a of the six classes)
3DJ2	1	4	0.2942	0.3597	-0.8463	-0.9665	crystallization of the thermotoga maritima lysine riboswitch bound to lysine, tl+ soak
3J14	6	7	0.2941	0.3524	0.9988	0.8355	structural characterization of mrna-trna translocation intermediates (50s ribosome of class 6 of the six classes)
4GD2	6	7	0.2941	0.3483	-0.8539	-0.9891	structures of the bacterial ribosome in classical and hybrid states of trna binding
3V23	2	2	0.294	0.3407	0.9194	0.9386	crystal structure of rmf bound to the 70s ribosome. this pdb entry contains coordinates for the 50s subunit of the 1st ribosome in the asu
1QVG	24	11	0.2939	0.3373	-0.949	-0.918	structure of cca oligonucleotide bound to the trna binding sites of the large ribosomal subunit of haloarcula marismortui
2WDI	10	7	0.2939	0.4101	0.8471	0.8459	structure of the thermus thermophilus 70s ribosome in complex with mrna, paromomycin, acylated a-site trna, deacylated p-site trna, and e-site trna. this file contains the 50s subunit for molecule i.
3OI1	11	6	0.2937	0.3583	0.9365	0.8753	structure of the thermus thermophilus 70s ribosome complexed with azithromycin. this file contains the 50s subunit of one 70s ribosome. the entire crystal structure contains two 70s ribosomes.
3UZL	9	13	0.2937	0.3367	0.9348	0.9331	crystal structure analysis of ribosomal decoding. this entry contains the 30s ribosomal subunit of the first 70s molecule in the asymmetric unit for the near-cognate trna-tyr complex with paromomycin
1YJW	4	4	0.2935	0.3585	-0.8675	-0.9435	crystal structure of quinupristin bound to the g2099a mutant 50s ribosomal subunit of haloarcula marismortui
3KNK	7	11	0.2934	0.2952	0.9954	0.9983	the structures of viomycin bound to the 70s ribosome. this file contains the 50s subunit for molecule ii.
1VQL	18	7	0.2933	0.4177	0.9464	0.7417	the structure of the transition state analogue "dcsn" bound to the large ribosomal subunit of haloarcula marismortui
3I22	7	7	0.2933	0.3838	0.8739	0.8744	crystal structure of the e. coli 70s ribosome in an intermediate state of ratcheting
2B9P	9	7	0.2931	0.3205	-0.9789	-0.9343	50s ribosomal subunit from a crystal structure of the ribosome in complex with trnas and mrna with a stop codon in the a-site. this file contains the 50s subunit from a crystal structure of the ribosome in complex with trnas and mrna with a stop codon in the a- site and is described in remark 400.
3DF2	15	11	0.2929	0.3546	-0.9624	-0.8583	crystal structure of the bacterial ribosome from escherichia coli in complex with hygromycin b. this file contains the 50s subunit of the first 70s ribosome. the entire crystal structure contains two 70s ribosomes.
4GAS	3	5	0.2929	0.4107	0.8322	0.857	allosteric control of the ribosome by small-molecule antibiotics
3G71	23	7	0.2928	0.2963	0.991	0.9971	co-crystal structure of bruceantin bound to the large ribosomal subunit
1YJ9	17	7	0.2928	0.3328	-0.9865	-0.8916	crystal structure of the mutant 50s ribosomal subunit of haloarcula marismortui containing a three residue deletion in l22
1Q86	10	5	0.2928	0.3394	-0.9494	-0.9086	crystal structure of cca-phe-cap-biotin bound simultaneously at half occupancy to both the a-site and p- site of the the 50s ribosomal subunit.
1NWX	3	5	0.2928	0.353	-0.89	-0.9319	complex of the large ribosomal subunit from deinococcus radiodurans with abt-773
2Z4L	10	7	0.2926	0.3227	-0.9399	-0.9649	crystal structure of the bacterial ribosome from escherichia coli in complex with paromomycin and ribosome recycling factor (rrf). this file contains the 50s subunit of the first 70s ribosome, with paromomycin and rrf bound. the entire crystal structure contains two 70s ribosomes and is described in remark 400.
1VQ7	13	7	0.2921	0.3566	-0.9515	-0.8609	the structure of the transition state analogue "dca" bound to the large ribosomal subunit of haloarcula marismortui
4A19	5	7	0.2919	0.3605	-0.9144	-0.8855	t.thermophila 60s ribosomal subunit in complex with initiation factor 6. this file contains 26s rrna and proteins of molecule 2.
3CC4	34	11	0.2917	0.3715	0.8889	0.8832	co-crystal structure of anisomycin bound to the 50s ribosomal subunit
2QAO	12	7	0.2915	0.3098	-0.985	-0.9551	crystal structure of the bacterial ribosome from escherichia coli in complex with neomycin. this file contains the 50s subunit of the second 70s ribosome, with neomycin bound. the entire crystal structure contains two 70s ribosomes and is described in remark 400.
3UZ3	10	11	0.2915	0.3309	0.9375	0.9396	crystal structure analysis of ribosomal decoding. this entry contains the 30s ribosomal subunit of the first 70s molecule in the asymmetric unit for the near-cognate trna-leu complex with paromomycin.
3KIY	2	1	0.2915	0.3885	-0.8219	-0.9129	structure of rele nuclease bound to the 70s ribosome (postcleavage state; part 4 of 4)
2XQD	1	3	0.2912	0.312	0.9853	0.9472	the structure of ef-tu and aminoacyl-trna bound to the 70s ribosome with a gtp analog
1XMO	5	7	0.2911	0.3735	-0.8993	-0.8666	crystal structure of mnm5u34t6a37-trnalysuuu complexed with aag-mrna in the decoding center
1VQ6	12	7	0.2909	0.3537	-0.9619	-0.8551	the structure of c-hpmn and cca-phe-cap-bio bound to the large ribosomal subunit of haloarcula marismortui
3OI5	11	5	0.2909	0.411	-0.8964	-0.7897	structure of the thermus thermophilus 70s ribosome complexed with telithromycin. this file contains the 50s subunit of one 70s ribosome. the entire crystal structure contains two 70s ribosomes.
1VQ4	11	7	0.2908	0.3536	-0.9662	-0.8512	the structure of the transition state analogue "daa" bound to the large ribosomal subunit of haloarcula marismortui
3UZM	7	2	0.2908	0.3056	0.9739	0.9768	crystal structure analysis of ribosomal decoding. this entry contains the 30s ribosomal subunit of the first 70s molecule in the asymmetric unit for the near-cognate trna-tyr complex with paromomycin
2HGU	1	2	0.2907	0.3667	0.8978	0.883	70s t.th. ribosome functional complex with mrna and e- and p-site trnas at 4.5a. this entry 2hgu contains 50s ribosomal subunit. the 30s ribosomal subunit can be found in pdb entry 2hgr.
2WDK	16	13	0.2906	0.388	0.9813	0.7631	structure of the thermus thermophilus 70s ribosome in complex with mrna, paromomycin, acylated a- and p-site trnas, and e-site trna. this file contains the 30s subunit a-,p-, and e-site trnas and paromomycin for molecule i.
3CD6	24	11	0.2905	0.3841	0.9541	0.7927	co-cystal of large ribosomal subunit mutant g2616a with cc-puromycin
3HUZ	8	11	0.2903	0.3841	0.9414	0.8027	structure of ef-p bound to the 70s ribosome; this file contains the 50s subunit for molecule ii.
2UXB	4	7	0.2902	0.381	-0.8517	-0.8944	crystal structure of an extended trna anticodon stem loop in complex with its cognate mrna gggu in the context of the thermus thermophilus 30s subunit.
4A1D	2	11	0.2902	0.3729	-0.7873	-0.9883	t.thermophila 60s ribosomal subunit in complex with initiation factor 6. this file contains 26s rrna and proteins of molecule 4.
3UZL	1	2	0.2902	0.3421	0.9468	0.896	crystal structure analysis of ribosomal decoding. this entry contains the 30s ribosomal subunit of the first 70s molecule in the asymmetric unit for the near-cognate trna-tyr complex with paromomycin
1VQO	4	4	0.2899	0.3862	-0.8507	-0.8822	the structure of ccpmn bound to the large ribosomal subunit haloarcula marismortui
2VPL	1	7	0.2899	0.3609	0.987	0.8139	the structure of the complex between the first domain of l1 protein from thermus thermophilus and mrna from methanococcus jannaschii
1VQ9	33	11	0.2898	0.3546	0.9027	0.9051	the structure of cca-phe-cap-bio and the antibiotic sparsomycin bound to the large ribosomal subunit of haloarcula marismortui
2J28	7	7	0.2895	0.3349	-0.9471	-0.9129	model of e. coli srp bound to 70s rncs
3I1P	2	4	0.2894	0.3095	-0.9508	-0.9831	crystal structure of the e. coli 70s ribosome in an intermediate state of ratcheting
1QVG	26	11	0.2892	0.3062	0.9669	0.9767	structure of cca oligonucleotide bound to the trna binding sites of the large ribosomal subunit of haloarcula marismortui
3V25	14	7	0.2892	0.2991	-0.9813	-0.9852	crystal structure of rmf bound to the 70s ribosome. this pdb entry contains coordinates for the 50s subunit of the 2nd ribosome in the asu
3KNL	8	11	0.2891	0.4095	0.7786	0.9066	the structures of capreomycin bound to the 70s ribosome. this file contains the 30s subunit for molecule i
2WDN	4	6	0.2891	0.3344	0.9795	0.8827	structure of the thermus thermophilus 70s ribosome in complex with mrna, paromomycin, acylated a- and p-site trnas, and e-site trna. this file contains the 50s subunit for molecule ii.
2Y14	4	11	0.2891	0.3147	0.9529	0.9641	the crystal structure of ef-tu and g24a-trna-trp bound to a cognate codon on the 70s ribosome.
3U4M	5	5	0.289	0.3019	0.9589	0.9983	crystal structure of ribosomal protein tthl1 in complex with 80nt 23s rna from thermus thermophilus
2WDG	6	11	0.2889	0.402	0.8021	0.8958	structure of the thermus thermophilus 70s ribosome in complex with mrna, paromomycin, acylated a-site trna, deacylated p-site trna, and e-site trna. this file contains the 30s subunit a-,p-, and e-site trnas and paromomycin for molecule i.
4DR2	9	11	0.2888	0.3848	0.7797	0.9627	crystal structure of the thermus thermophilus (hb8) 30s ribosomal subunit with multiple copies of paromomycin molecules bound
3MRZ	14	11	0.2885	0.3226	0.9248	0.9671	recognition of the amber stop codon by release factor rf1. this entry 3mrz contains 50s ribosomal subunit. the 30s ribosomal subunit can be found in pdb entry 3ms0. molecule a in the same asymmetric unit is deposited as 3mr8 (50s) and 3ms1 (30s).
2QAO	1	1	0.2885	0.3683	-0.8078	-0.9696	crystal structure of the bacterial ribosome from escherichia coli in complex with neomycin. this file contains the 50s subunit of the second 70s ribosome, with neomycin bound. the entire crystal structure contains two 70s ribosomes and is described in remark 400.
1VQO	32	11	0.2884	0.3146	-0.9769	-0.9384	the structure of ccpmn bound to the large ribosomal subunit haloarcula marismortui
2XG0	14	11	0.2884	0.3999	-0.9109	-0.7917	structure of cytotoxic domain of colicin e3 bound to the 70s ribosome (part 2 of 4)
2WDL	13	11	0.2884	0.2913	0.9957	0.9942	structure of the thermus thermophilus 70s ribosome in complex with mrna, paromomycin, acylated a- and p-site trnas, and e-site trna. this file contains the 50s subunit for molecule i.
3CCE	10	7	0.2883	0.3346	0.9838	0.8758	structure of anisomycin resistant 50s ribosomal subunit: 23s rrna mutation u2535a
2AWB	8	7	0.2883	0.3334	-0.9476	-0.9125	crystal structure of the bacterial ribosome from escherichia coli at 3.5 a resolution. this file contains the 50s subunit of the second 70s ribosome. the entire crystal structure contains two 70s ribosomes and is described in remark 400.
3OI3	22	7	0.288	0.3792	0.8802	0.8629	structure of the thermus thermophilus 70s ribosome complexed with telithromycin. this file contains the 50s subunit of one 70s ribosome. the entire crystal structure contains two 70s ribosomes.
3UXQ	7	4	0.2879	0.4055	0.8422	0.8429	the structure of thermorubin in complex with the 70s ribosome from thermus thermophilus. this file contains the 50s subunit of one 70s ribosome. the entire crystal structure contains two 70s ribosomes.
1NJI	4	3	0.2879	0.2877	-1.001	-0.9998	structure of chloramphenicol bound to the 50s ribosomal subunit
3I9B	3	7	0.2879	0.4085	-0.7333	-0.9611	initiation complex of 70s ribosome with two trnas and mrna. this entry 3i9b contains 30s ribosomal subunit of molecule b. the 50s ribosomal subunit can be found in pdb entry 3i9c. molecule a in the same asymmetric unit is deposited as 3i9d (30s) and 3i9e (50s)
3TVH	3	3	0.2879	0.3215	-0.9577	-0.9349	crystal structure analysis of ribosomal decoding. this entry contains the 50s ribosomal subunit of the second 70s molecule in the asymmetric unit for the cognate trna-leu complex
1VQ9	32	11	0.2877	0.3088	-0.9998	-0.9318	the structure of cca-phe-cap-bio and the antibiotic sparsomycin bound to the large ribosomal subunit of haloarcula marismortui
3CCQ	27	11	0.2877	0.3343	0.9859	0.873	structure of anisomycin resistant 50s ribosomal subunit: 23s rrna mutation a2488u
3EOH	1	7	0.2877	0.3778	0.7674	0.9922	refined group ii intron structure
2QP0	2	13	0.2875	0.3652	-0.8887	-0.8859	crystal structure of the bacterial ribosome from escherichia coli in complex with spectinomycin and neomycin. this file contains the 30s subunit of the second 70s ribosome, with spectinomycin and neomycin bound. the entire crystal structure contains two 70s ribosomes.
1VQ8	20	11	0.2874	0.3686	0.8805	0.8855	the structure of ccda-phe-cap-bio and the antibiotic sparsomycin bound to the large ribosomal subunit of haloarcula marismortui
2AWB	20	13	0.2873	0.3993	0.9868	0.7291	crystal structure of the bacterial ribosome from escherichia coli at 3.5 a resolution. this file contains the 50s subunit of the second 70s ribosome. the entire crystal structure contains two 70s ribosomes and is described in remark 400.
3OI3	33	13	0.2872	0.3813	0.9134	0.8245	structure of the thermus thermophilus 70s ribosome complexed with telithromycin. this file contains the 50s subunit of one 70s ribosome. the entire crystal structure contains two 70s ribosomes.
3CPW	17	7	0.2872	0.3253	0.9806	0.9	the structure of the antibiotic linezolid bound to the large ribosomal subunit of haloarcula marismortui
3PYV	12	11	0.2869	0.3841	-0.9391	-0.7952	crystal structure of a complex containing domain 3 of crpv igr ires rna bound to the 70s ribosome. this file contains the 50s subunit of the second 70s ribosome.
2WDI	1	1	0.2869	0.3236	-0.9204	-0.963	structure of the thermus thermophilus 70s ribosome in complex with mrna, paromomycin, acylated a-site trna, deacylated p-site trna, and e-site trna. this file contains the 50s subunit for molecule i.
3OI5	33	13	0.2868	0.3842	0.9131	0.8175	structure of the thermus thermophilus 70s ribosome complexed with telithromycin. this file contains the 50s subunit of one 70s ribosome. the entire crystal structure contains two 70s ribosomes.
1YJ9	4	3	0.2868	0.2883	-0.9975	-0.997	crystal structure of the mutant 50s ribosomal subunit of haloarcula marismortui containing a three residue deletion in l22
1VQ6	9	5	0.2867	0.3735	-0.8525	-0.9002	the structure of c-hpmn and cca-phe-cap-bio bound to the large ribosomal subunit of haloarcula marismortui
3KNL	6	7	0.2867	0.3135	-0.9281	-0.9853	the structures of capreomycin bound to the 70s ribosome. this file contains the 30s subunit for molecule i
3HUW	5	7	0.2866	0.3229	-0.8927	-0.9944	structure of ef-p bound to the 70s ribosome; this file contains the 30s subunit, mrna, p-site trna and ef-p for molecule i.
1VQN	3	3	0.2864	0.4016	-0.8591	-0.8301	the structure of cc-hpmn and cca-phe-cap-bio bound to the large ribosomal subunit of haloarcula marismortui
[truncated: 4,386 more rows]

## Sheet: NON_RIB
PDB	hit-id	motif-id	score	distscore	y-score	zscore
4GXY	1	13	0.4931	0.6268	-0.801	-0.9821	rna structure
4FB0	1	11	0.2295	0.2849	0.9429	0.8544	structure of oceanobacillus iheyensis group ii intron c377g mutant in a ligand-free state in the presence of k+ and mg2+
4FAW	1	2	0.0539	0.0672	0.8374	0.9582	structure of oceanobacillus iheyensis group ii intron in the presence of k+, mg2+ and a hydrolyzed oligonucleotide fragment
4FAU	2	7	0.1512	0.2066	0.7354	0.9949	structure of oceanobacillus iheyensis group ii intron in the presence of li+, mg2+ and 5'-exon
4FAU	1	1	0.0908	0.1292	0.8561	0.8207	structure of oceanobacillus iheyensis group ii intron in the presence of li+, mg2+ and 5'-exon
4FAR	2	7	0.0441	0.0578	0.9131	0.8354	structure of oceanobacillus iheyensis group ii intron in the presence of k+, mg2+ and 5'-exon
4FAR	1	7	0.0303	0.0391	0.7826	0.9913	structure of oceanobacillus iheyensis group ii intron in the presence of k+, mg2+ and 5'-exon
4E8Q	1	1	0.3472	0.4722	0.8546	0.8602	structure of oceanobacillus iheyensis group ii intron in a ligand-free state in the presence of tl+ and mg2+
4E8P	1	7	0.0612	0.0654	0.9866	0.9487	structure of oceanobacillus iheyensis group ii intron in a ligand-free state in the presence of rb+ and mg2+
4DS6	2	11	0.3652	0.4156	0.9395	0.9353	crystal structure of a group ii intron in the pre-catalytic state
4DS6	1	7	0.0255	0.0316	-0.9995	-0.8098	crystal structure of a group ii intron in the pre-catalytic state
3V7E	3	7	0.2968	0.3986	-0.9356	-0.7959	crystal structure of ybxf bound to the sam-i riboswitch aptamer
3V7E	1	3	0.0552	0.0598	0.997	0.9257	crystal structure of ybxf bound to the sam-i riboswitch aptamer
3V7E	2	4	0.052	0.0543	0.9661	0.9905	crystal structure of ybxf bound to the sam-i riboswitch aptamer
3UD3	1	11	0.4414	0.5049	-0.9496	-0.9206	the c92u mutant c-di-gmp-i riboswitch bound to pgpa
3UCU	1	11	0.0945	0.1134	-0.938	-0.8889	the c-di-gmp-i riboswitch bound to pgpg
3SUY	7	11	0.6972	0.8782	-0.9442	-0.8408	crystal structure of thf riboswitch, unbound status
3SUY	6	11	0.6573	0.755	-0.9895	-0.8797	crystal structure of thf riboswitch, unbound status
3SUY	3	4	0.195	0.232	-0.9365	-0.8977	crystal structure of thf riboswitch, unbound status
3SUY	4	7	0.1938	0.2367	0.9142	0.8953	crystal structure of thf riboswitch, unbound status
3SUY	1	1	0.1728	0.2348	-0.824	-0.893	crystal structure of thf riboswitch, unbound status
3SUY	2	2	0.0957	0.1083	-0.9332	-0.9469	crystal structure of thf riboswitch, unbound status
3SUY	5	11	0.0789	0.0836	-0.9664	-0.9759	crystal structure of thf riboswitch, unbound status
3SUX	1	11	0.3135	0.317	-0.9913	-0.9977	crystal structure of thf riboswitch, bound with thf
3SUH	1	4	0.1465	0.1822	-0.8504	-0.9453	crystal structure of thf riboswitch, bound with 5-formyl-thf
3SUH	2	11	0.0849	0.0864	-0.9931	-0.9902	crystal structure of thf riboswitch, bound with 5-formyl-thf
3SIU	1	5	0.148	0.1832	-0.9444	-0.8551	structure of a hprp31-15.5k-u4atac 5' stem loop complex, monomeric form
3R1L	1	2	0.1372	0.1765	0.8503	0.9138	crystal structure of the class i ligase ribozyme-substrate preligation complex, c47u mutant, mg2+ bound
3R1L	2	6	0.0002	0.0003	0.9189	0.8311	crystal structure of the class i ligase ribozyme-substrate preligation complex, c47u mutant, mg2+ bound
3Q1R	1	5	0.0506	0.0649	0.8944	0.8728	crystal structure of a bacterial rnase p holoenzyme in complex with trna and in the presence of 5' leader
3Q1Q	1	5	0.1128	0.1377	0.9156	0.8943	structure of a bacterial ribonuclease p holoenzyme in complex with trna
3PDR	1	4	0.3286	0.4342	-0.875	-0.8647	crystal structure of manganese bound m-box rna
3PDR	2	4	0.2205	0.3135	-0.8404	-0.8371	crystal structure of manganese bound m-box rna
3P22	1	4	0.2063	0.2385	-0.936	-0.9241	crystal structure of the ene, a viral rna stability element, in complex with a9 rna
3OXM	1	7	0.36	0.472	0.835	0.9133	crystal structure of glycine riboswitch, tl-acetate soaked
3OXE	1	11	0.135	0.1756	-0.7848	-0.9795	crystal structure of glycine riboswitch, mn2+ soaked
3MXH	1	11	0.0894	0.0994	-0.9592	-0.9376	native structure of a c-di-gmp riboswitch from v. cholerae
3MUT	1	11	0.566	0.6612	-0.959	-0.8926	crystal structure of the g20a/c92u mutant c-di-gmp riboswith bound to c-di-gmp
3MUR	1	11	0.1377	0.1566	-0.9367	-0.9389	crystal structure of the c92u mutant c-di-gmp riboswith bound to c-di- gmp
3L3C	1	5	0.5263	0.6545	-0.8086	-0.9943	crystal structure of the bacillus anthracis glms ribozyme bound to glc6p
3IQR	3	7	0.7515	0.831	-0.9606	-0.9413	sam-i riboswitch from t. tencongensis variant a94g bound with sam
3IQR	1	1	0.2995	0.3103	0.9815	0.9836	sam-i riboswitch from t. tencongensis variant a94g bound with sam
3IQR	2	2	0.1252	0.1296	0.9834	0.9821	sam-i riboswitch from t. tencongensis variant a94g bound with sam
3IQP	5	7	0.6589	0.6855	-0.9857	-0.9751	sam-i riboswitch from t. tencongensis variant a94g apo form
3IQP	8	11	0.3328	0.4517	0.8738	0.8433	sam-i riboswitch from t. tencongensis variant a94g apo form
3IQP	6	7	0.215	0.2214	-0.9846	-0.9858	sam-i riboswitch from t. tencongensis variant a94g apo form
3IQP	2	7	0.1735	0.2175	-0.9757	-0.8178	sam-i riboswitch from t. tencongensis variant a94g apo form
3IQP	4	7	0.1245	0.1509	-0.9003	-0.9166	sam-i riboswitch from t. tencongensis variant a94g apo form
3IQP	3	7	0.0819	0.0938	-0.9241	-0.9447	sam-i riboswitch from t. tencongensis variant a94g apo form
3IQP	7	7	0.0463	0.05	-0.9596	-0.963	sam-i riboswitch from t. tencongensis variant a94g apo form
3IQP	1	5	0.043	0.0492	0.9714	0.8998	sam-i riboswitch from t. tencongensis variant a94g apo form
3IQN	3	7	0.6102	0.6621	-0.9864	-0.9342	free-state structural transitions of the sam-i riboswitch
3IQN	1	1	0.0727	0.0738	0.9988	0.9857	free-state structural transitions of the sam-i riboswitch
3IQN	2	5	0.0509	0.0584	0.9935	0.8778	free-state structural transitions of the sam-i riboswitch
3IIN	1	11	0.0645	0.0718	0.9667	0.9298	plasticity of the kink turn structural motif
3GX7	1	1	0.8059	0.8081	0.9979	0.9993	crystal structure of the t. tengcongensis sam-i riboswitch variant u34c/a94g mutant a6c/u7g/a87c/u88g bound with sam
3GX7	2	2	0.7113	0.7222	0.9921	0.9927	crystal structure of the t. tengcongensis sam-i riboswitch variant u34c/a94g mutant a6c/u7g/a87c/u88g bound with sam
3GX7	3	7	0.3211	0.3786	-0.9458	-0.8967	crystal structure of the t. tengcongensis sam-i riboswitch variant u34c/a94g mutant a6c/u7g/a87c/u88g bound with sam
3GX5	3	3	1.002	0.9981	1.0022	1.0017	crystal structure of t. tencongensis sam-i riboswitch variant a94g/u34 bound with sam
3GX5	1	1	1.0008	0.9974	1.001	1.0023	crystal structure of t. tencongensis sam-i riboswitch variant a94g/u34 bound with sam
3GX5	4	4	0.9976	0.9981	0.9994	1	crystal structure of t. tencongensis sam-i riboswitch variant a94g/u34 bound with sam
3GX5	2	2	0.9961	0.9976	0.9984	1.0001	crystal structure of t. tencongensis sam-i riboswitch variant a94g/u34 bound with sam
3GX5	5	7	0.4876	0.5722	-0.9512	-0.8957	crystal structure of t. tencongensis sam-i riboswitch variant a94g/u34 bound with sam
3GX5	6	7	0.2114	0.2127	-0.9992	-0.9946	crystal structure of t. tencongensis sam-i riboswitch variant a94g/u34 bound with sam
3GX5	7	7	0.1685	0.1852	-0.9131	-0.9962	crystal structure of t. tencongensis sam-i riboswitch variant a94g/u34 bound with sam
3GX3	2	2	0.3426	0.4174	0.9566	0.8579	crystal structure of the t. tengcongensis sam-i riboswitch variant u34c/a94g bound with sah
3GX3	1	1	0.2528	0.2547	0.9925	1.0002	crystal structure of the t. tengcongensis sam-i riboswitch variant u34c/a94g bound with sah
3GX3	7	7	0.2059	0.2078	-0.9977	-0.993	crystal structure of the t. tengcongensis sam-i riboswitch variant u34c/a94g bound with sah
3GX3	3	2	0.0953	0.097	0.9898	0.9926	crystal structure of the t. tengcongensis sam-i riboswitch variant u34c/a94g bound with sah
3GX3	4	3	0.0935	0.094	0.9964	0.9982	crystal structure of the t. tengcongensis sam-i riboswitch variant u34c/a94g bound with sah
3GX3	6	7	0.0663	0.0787	-0.9205	-0.9147	crystal structure of the t. tengcongensis sam-i riboswitch variant u34c/a94g bound with sah
3GX3	8	7	0.0574	0.0675	-0.8622	-0.9864	crystal structure of the t. tengcongensis sam-i riboswitch variant u34c/a94g bound with sah
3GX3	5	4	0.0504	0.0506	0.9979	0.9976	crystal structure of the t. tengcongensis sam-i riboswitch variant u34c/a94g bound with sah
3G78	1	7	0.2419	0.3035	0.8004	0.9958	insight into group ii intron catalysis from revised crystal structure
3G78	2	11	0.0173	0.0197	0.9707	0.903	insight into group ii intron catalysis from revised crystal structure
3EOH	1	7	0.2877	0.3778	0.7674	0.9922	refined group ii intron structure
3EOH	2	7	0.1113	0.1543	0.7754	0.9305	refined group ii intron structure
3DJ2	1	4	0.2942	0.3597	-0.8463	-0.9665	crystallization of the thermotoga maritima lysine riboswitch bound to lysine, tl+ soak
3DJ0	1	4	0.1527	0.1888	-0.8345	-0.9691	crystallization of the thermotoga maritima lysine riboswitch bound to l-4-oxalysine
3DIY	1	4	0.0673	0.0861	-0.8178	-0.9563	crystallization of the thermotoga maritima lysine riboswitch bound to lysine, mn2+ soak
3DIX	1	4	0.0298	0.039	-0.8084	-0.9452	crystallization of the thermotoga maritima lysine riboswitch bound to lysine, k+ anomalous data
3DIS	1	2	0.2947	0.364	0.8811	0.9186	crystallization of the thermotoga maritima lysine riboswitch in free form
3DIQ	1	4	0.2356	0.3356	-0.9327	-0.7526	crystallization of the thermotoga maritima lysine riboswitch bound to homoarginine
3DIO	1	4	0.1525	0.2002	-0.8059	-0.9451	crystallization of the thermotoga maritima lysine riboswitch bound to lysine, iridium hexamine soak
3DIM	1	4	0.1308	0.1753	-0.9395	-0.7944	crystallization of the thermotoga maritima lysine riboswitch bound to lysine, cs+ soak
3DIL	1	4	0.1476	0.1808	-0.8397	-0.9726	crystal structure of the thermotoga maritima lysine riboswitch bound to lysine
3DIG	1	4	0.0487	0.0647	-0.9231	-0.8153	crystal structure of the thermotoga maritima lysine riboswitch bound to s-(2-aminoethyl)-l-cysteine
3D2G	1	5	0.5388	0.7613	-0.9788	-0.7229	structural basis of thiamine pyrophosphate analogues binding to the eukaryotic riboswitch
3D0X	1	7	0.0325	0.045	-0.8848	-0.8165	crystal structure of the unbound lysine riboswitch
3BWP	2	7	0.4611	0.6434	0.7191	0.9967	crystal structure of a self-spliced group ii intron
3BWP	1	1	0.2522	0.3432	0.9007	0.8159	crystal structure of a self-spliced group ii intron
3BWP	3	7	0.084	0.0975	0.9576	0.8996	crystal structure of a self-spliced group ii intron
3B4C	2	4	0.4162	0.4315	-0.9731	-0.9913	t. tengcongensis glms ribozyme bound to glucosamine-6- phosphate and a substrate rna with a 2'5'-phosphodiester linkage
3B4C	1	3	0.1652	0.2254	-0.8948	-0.8191	t. tengcongensis glms ribozyme bound to glucosamine-6- phosphate and a substrate rna with a 2'5'-phosphodiester linkage
3B4B	4	7	0.4728	0.6617	0.8769	0.8147	t. tengcongensis glms ribozyme with g40a mutation, bound to glucosamine-6-phosphate and a substrate rna with a 2'5'- phosphodiester linkage
3B4B	3	4	0.3511	0.3862	-0.9385	-0.9686	t. tengcongensis glms ribozyme with g40a mutation, bound to glucosamine-6-phosphate and a substrate rna with a 2'5'- phosphodiester linkage
3B4B	1	3	0.2992	0.4142	-0.8278	-0.8726	t. tengcongensis glms ribozyme with g40a mutation, bound to glucosamine-6-phosphate and a substrate rna with a 2'5'- phosphodiester linkage
3B4B	2	3	0.1994	0.2661	-0.8413	-0.8907	t. tengcongensis glms ribozyme with g40a mutation, bound to glucosamine-6-phosphate and a substrate rna with a 2'5'- phosphodiester linkage
3B4B	5	11	0.0675	0.0905	-0.9907	-0.7532	t. tengcongensis glms ribozyme with g40a mutation, bound to glucosamine-6-phosphate and a substrate rna with a 2'5'- phosphodiester linkage
2Z75	2	4	0.5751	0.7708	-0.7972	-0.9357	t. tengcongensis glms ribozyme bound to glucosamine-6- phosphate
2Z75	3	7	0.5222	0.6406	0.9179	0.888	t. tengcongensis glms ribozyme bound to glucosamine-6- phosphate
2Z75	1	3	0.2467	0.304	-0.8976	-0.9042	t. tengcongensis glms ribozyme bound to glucosamine-6- phosphate
2Z75	4	11	0.1473	0.1805	-0.9985	-0.8171	t. tengcongensis glms ribozyme bound to glucosamine-6- phosphate
2Z74	2	4	0.6298	0.8919	-0.7557	-0.9343	t. tengcongensis glms ribozyme bound to glucose-6-phosphate
2Z74	4	7	0.4884	0.6554	0.8936	0.8337	t. tengcongensis glms ribozyme bound to glucose-6-phosphate
2Z74	1	3	0.3374	0.4562	-0.8451	-0.8752	t. tengcongensis glms ribozyme bound to glucose-6-phosphate
2Z74	5	11	0.1558	0.2055	-0.9947	-0.7621	t. tengcongensis glms ribozyme bound to glucose-6-phosphate
2Z74	3	4	0.006	0.0065	-0.9505	-0.967	t. tengcongensis glms ribozyme bound to glucose-6-phosphate
2YGH	3	7	0.3789	0.3929	-0.9957	-0.9684	sam-i riboswitch with a g2na mutation in the kink turn in complex with s-adenosylmethionine
2YGH	2	7	0.1563	0.2174	-0.9498	-0.7569	sam-i riboswitch with a g2na mutation in the kink turn in complex with s-adenosylmethionine
2YGH	4	11	0.0628	0.0761	0.9594	0.8606	sam-i riboswitch with a g2na mutation in the kink turn in complex with s-adenosylmethionine
2YGH	1	3	0.0332	0.0341	0.9847	0.9881	sam-i riboswitch with a g2na mutation in the kink turn in complex with s-adenosylmethionine
2YDH	1	1	0.5853	0.5871	0.9969	1	crystal structure of the sam-i riboswitch a94g u34 g18u g19u variant in comlex with sam
2YDH	4	7	0.5496	0.6282	-0.9462	-0.9245	crystal structure of the sam-i riboswitch a94g u34 g18u g19u variant in comlex with sam
2YDH	3	2	0.4397	0.4578	0.977	0.9831	crystal structure of the sam-i riboswitch a94g u34 g18u g19u variant in comlex with sam
2YDH	2	2	0.2658	0.3152	0.9559	0.8819	crystal structure of the sam-i riboswitch a94g u34 g18u g19u variant in comlex with sam
2YDH	5	7	0.2016	0.2278	-0.897	-0.9869	crystal structure of the sam-i riboswitch a94g u34 g18u g19u variant in comlex with sam
2VPL	2	11	0.4035	0.4435	-0.9533	-0.9542	the structure of the complex between the first domain of l1 protein from thermus thermophilus and mrna from methanococcus jannaschii
2VPL	1	7	0.2899	0.3609	0.987	0.8139	the structure of the complex between the first domain of l1 protein from thermus thermophilus and mrna from methanococcus jannaschii
2VAL	1	5	0.0389	0.0438	-0.9693	-0.9166	crystal structure of an escherichia coli trnagly microhelix at 2.0 angstrom resolution
2QBZ	1	4	0.4714	0.6435	-0.8603	-0.8514	structure of the m-box riboswitch aptamer domain
2NOK	1	5	0.573	0.6443	0.9537	0.9325	crystal structure of an rna domain from hepatitis c virus.
2NOK	3	7	0.1831	0.2416	-0.7986	-0.9491	crystal structure of an rna domain from hepatitis c virus.
2NOK	2	7	0.0127	0.013	-0.9881	-0.9891	crystal structure of an rna domain from hepatitis c virus.
2HW8	2	11	0.4238	0.4677	-0.9575	-0.9465	structure of ribosomal protein l1-mrna complex at 2.1 resolution.
2HW8	3	13	0.1948	0.2091	0.9762	0.9542	structure of ribosomal protein l1-mrna complex at 2.1 resolution.
2HW8	1	7	0.0784	0.1072	0.9443	0.7746	structure of ribosomal protein l1-mrna complex at 2.1 resolution.
2HO7	1	7	0.3523	0.4927	0.852	0.8391	pre-cleavage state of the thermoanaerobacter tengcongensis glms ribozyme bound to glucose-6-phosphate
2HO7	2	11	0.0391	0.0509	-0.9776	-0.7851	pre-cleavage state of the thermoanaerobacter tengcongensis glms ribozyme bound to glucose-6-phosphate
2HO6	1	3	0.4188	0.5418	-0.871	-0.8873	post-cleavage state of the thermoanaerobacter tengcongensis glms ribozyme
2HO6	4	7	0.1804	0.2376	0.8808	0.8619	post-cleavage state of the thermoanaerobacter tengcongensis glms ribozyme
2HO6	3	4	0.1375	0.1448	-0.963	-0.9861	post-cleavage state of the thermoanaerobacter tengcongensis glms ribozyme
2HO6	2	3	0.0467	0.0617	-0.845	-0.896	post-cleavage state of the thermoanaerobacter tengcongensis glms ribozyme
2H0Z	4	7	0.4916	0.6204	0.9068	0.8736	pre-cleavage state of the thermoanaerobacter tengcongensis glms ribozyme bound to glucose-6-phosphate
2H0Z	1	3	0.2731	0.3358	-0.8861	-0.9176	pre-cleavage state of the thermoanaerobacter tengcongensis glms ribozyme bound to glucose-6-phosphate
2H0Z	3	4	0.1908	0.2014	-0.9684	-0.9778	pre-cleavage state of the thermoanaerobacter tengcongensis glms ribozyme bound to glucose-6-phosphate
2H0Z	5	11	0.1819	0.2231	-0.9972	-0.8175	pre-cleavage state of the thermoanaerobacter tengcongensis glms ribozyme bound to glucose-6-phosphate
2H0Z	2	3	0.0504	0.0625	-0.8817	-0.9144	pre-cleavage state of the thermoanaerobacter tengcongensis glms ribozyme bound to glucose-6-phosphate
2H0X	3	7	0.4914	0.6402	0.9016	0.8513	pre-cleavage state of the thermoanaerobacter tengcongensis glms ribozyme
2H0X	1	3	0.4069	0.5358	-0.8618	-0.8811	pre-cleavage state of the thermoanaerobacter tengcongensis glms ribozyme
2H0X	2	4	0.0546	0.0586	-0.9606	-0.9703	pre-cleavage state of the thermoanaerobacter tengcongensis glms ribozyme
2H0X	4	11	0.0165	0.0213	-0.9958	-0.7779	pre-cleavage state of the thermoanaerobacter tengcongensis glms ribozyme
2H0W	2	4	0.5826	0.8111	-0.7753	-0.9265	post-cleavage state of the thermoanaerobacter tengcongensis glms ribozyme
2H0W	3	7	0.3656	0.4763	0.8946	0.8581	post-cleavage state of the thermoanaerobacter tengcongensis glms ribozyme
2H0W	1	3	0.2357	0.3018	-0.8695	-0.8982	post-cleavage state of the thermoanaerobacter tengcongensis glms ribozyme
2H0W	4	11	0.2291	0.2864	-0.9959	-0.8029	post-cleavage state of the thermoanaerobacter tengcongensis glms ribozyme
2H0S	2	7	0.3198	0.4306	0.8692	0.8542	pre-cleavage state of the thermoanaerobacter tengcongensis glms ribozyme
2H0S	3	11	0.1739	0.2241	-0.9816	-0.7905	pre-cleavage state of the thermoanaerobacter tengcongensis glms ribozyme
2H0S	1	4	0.1044	0.1444	-0.7856	-0.9204	pre-cleavage state of the thermoanaerobacter tengcongensis glms ribozyme
2GIS	2	7	0.6719	0.7499	-0.9404	-0.9526	structure of the s-adenosylmethionine riboswitch mrna regulatory element
2GIS	3	7	0.1634	0.1649	-0.9986	-0.9918	structure of the s-adenosylmethionine riboswitch mrna regulatory element
2GIS	1	5	0.1122	0.1365	0.9324	0.8817	structure of the s-adenosylmethionine riboswitch mrna regulatory element
2GIS	4	7	0.0686	0.0823	-0.8736	-0.9538	structure of the s-adenosylmethionine riboswitch mrna regulatory element
2GCV	2	4	0.4739	0.632	-0.802	-0.9349	post-cleavage state of the thermoanaerobacter tengcongensis glms ribozyme
2GCV	3	7	0.4485	0.5538	0.9179	0.8822	post-cleavage state of the thermoanaerobacter tengcongensis glms ribozyme
2GCV	1	3	0.2956	0.371	-0.8906	-0.8948	post-cleavage state of the thermoanaerobacter tengcongensis glms ribozyme
2GCV	4	11	0.0944	0.1174	-0.9978	-0.8057	post-cleavage state of the thermoanaerobacter tengcongensis glms ribozyme
2GCS	1	3	0.4624	0.6306	-0.85	-0.8626	pre-cleavage state of the thermoanaerobacter tengcongensis glms ribozyme
2GCS	3	7	0.4189	0.5556	0.8957	0.8418	pre-cleavage state of the thermoanaerobacter tengcongensis glms ribozyme
2GCS	2	4	0.0228	0.0247	-0.9555	-0.9655	pre-cleavage state of the thermoanaerobacter tengcongensis glms ribozyme
1YSH	4	11	0.3504	0.4346	0.8188	0.9846	localization and dynamic behavior of ribosomal protein l30e
1YSH	3	7	0.1302	0.149	-0.8731	-1.0007	localization and dynamic behavior of ribosomal protein l30e
1YSH	2	7	0.1005	0.1102	-0.9646	-0.9453	localization and dynamic behavior of ribosomal protein l30e
1YSH	1	3	0.0477	0.0612	0.8822	0.8834	localization and dynamic behavior of ribosomal protein l30e
1YKV	1	1	0.5796	0.655	-0.9008	-0.9822	crystal structure of the diels-alder ribozyme complexed with the product of the reaction between n-pentylmaleimide and covalently attached 9-hydroxymethylanthracene
1X8W	3	13	0.3762	0.4477	-0.9948	-0.8448	structure of the tetrahymena ribozyme: base triple sandwich and metal ion at the active site
1X8W	2	13	0.2232	0.2968	-0.8461	-0.8886	structure of the tetrahymena ribozyme: base triple sandwich and metal ion at the active site
1X8W	1	7	0.1495	0.1761	-0.9634	-0.8814	structure of the tetrahymena ribozyme: base triple sandwich and metal ion at the active site
1HMH	1	11	0.138	0.1879	0.8399	0.8741	three-dimensional structure of a hammerhead ribozyme
1E7K	1	13	0.991	0.9913	1.0007	0.9989	crystal structure of the spliceosomal 15.5kd protein bound to a u4 snrna fragment
