# Supplementary material for: The k-junction motif in RNA structure
Source: Nucleic Acids Res. 2014 Feb 14;42(8):5322–31. doi: 10.1093/nar/gku144 (PMC4005666; doi:10.1093/nar/gku144)
Supplement: Supplementary Data [file supp_gku144_suppl_data.zip › nar-03383-r-2013-File016.py]

'''
Created on 23 Jan 2013

@author: pdaldrop
'''

import os,sys,string,math,random,time
from Bio.PDB import *
from numpy import *
from auxfuncs import *
resultinpath="H:/My Documents/Aptana Studio 3 Workspace/motiffinder1/screen3nonribres/"
orgpdbpath="H:/My Documents/Aptana Studio 3 Workspace/motiffinder1/pdbfiles1/"
outputfile="H:/My Documents/Aptana Studio 3 Workspace/motiffinder1/analysis1nonrib.csv"
parser=PDBParser(PERMISSIVE=1,QUIET=True)
resultfiles=os.listdir(resultinpath)
resultfiles.sort()
resultstable=[]
for result in resultfiles:
    if result[-4:]=='.pdb':
        orgpdbname=result[0:4]+result[-4:]
        pdbcode=result[0:4]
        ifs=open(resultinpath+result,'r')
        
        pdbfile=orgpdbpath+pdbcode+".pdb"
        pdbfs=open(pdbfile,'r')
        header=parse_pdb_header(pdbfs)
        currtitle=header['name']
        pdbfs.close()
        counter1=0
        print result
        for line in ifs.readlines():
            if line.startswith("REMARK   6"):
                #print line
                if counter1>2:
                    currline=line.split()[2:]
                    currline.insert(0,pdbcode)
                    currline.append(currtitle)
                    resultstable.append(currline)
                counter1+=1        
        ifs.close()
ofs=open(outputfile,'w')
for i in resultstable: 
    for j in i:
        ofs.write(j+"\t")
    ofs.write("\n")
    
ofs.close           
        
