# Supplementary material for: The k-junction motif in RNA structure
Source: Nucleic Acids Res. 2014 Feb 14;42(8):5322–31. doi: 10.1093/nar/gku144 (PMC4005666; doi:10.1093/nar/gku144)
Supplement: Supplementary Data [file supp_gku144_suppl_data.zip › nar-03383-r-2013-File017.py]

'''
Created on 10.12.2012

@author: pdaldrop
'''

from numpy import *
from Bio.PDB import *
class auxfuncs(object):
    '''
    classdocs
    '''


    def __init__(self):
        '''
        Constructor
        '''
    def getNeighbours(self,structure, resid, radius):
        neighbours=[]
        
        residx=resid.get_resname().strip()
        paircore=''
        if residx=='A' or residx=='G':
            paircore='N1'
        if residx=='C' or residx=='U':
            paircore='N1'
        coreatom=resid[paircore]
        
        corecoord=coreatom.get_coord()
        reslist=[]
        for i in structure.get_atoms():
            diffvec=(i.get_coord()-corecoord)
            distance=0
            for j in diffvec:
                distance+=j*j;
            distance=math.sqrt(distance)
            if distance<=radius and i.get_parent() not in reslist and i.get_parent()!=resid:
                reslist.append(i.get_parent())
        #for res in reslist:
            #print res.get_id()
        return reslist
    
    # return whether two residues from an RNA basepair using their WC-edges. (GU/UG pairs included)
    def testWatsonCrick(self, residueA, residueB):
        basepair=False #initialise return variable
        
        planarity=0  # will contain the cosine of an inter A vector and a hydrogen bond between A and B
        # This needs to be above a certain threshold for a base pair to be classified as True
        # now for all possible combinations (only first case commented, rest as the first):
        # if base names make a possible base pair
        if residueA.get_resname().strip=='A' and residueB.get_resname().strip=='U': 
            #calculate hydrogen bond distances
            dists=[residueA['N1']-residueB['N3'], residueA['N6']-residueB['O4']]
            #calculate vector between 2 atoms in A approximately parallet to the hydrogen bond
            basevec=residueA['N1'].get_coord()-residueA['C4'].get_coord()
            #calculate vector for one hydrogen bond between base
            bondvec=residueB['N3'].get_coord()-residueA['N1'].get_coord()
            #normalise vectors and calculate dotproduct (results in cos of angle between A and B)
            basevec=basevec/linalg.norm(basevec)
            bondvec=bondvec/linalg.norm(bondvec)
            planarity=vdot(basevec, bondvec)
            
        elif residueA.get_resname().strip()=='C' and residueB.get_resname().strip()=='G':
            dists=[residueA['N4']-residueB['O6'],residueA['N3']-residueB['N1'], residueA['O2']-residueB['N2']]
            basevec=residueA['N3'].get_coord()-residueA['C6'].get_coord()
            bondvec=residueB['N1'].get_coord()-residueA['N3'].get_coord()
            basevec=basevec/linalg.norm(basevec)
            bondvec=bondvec/linalg.norm(bondvec)
            planarity=vdot(basevec, bondvec)
           
        elif residueA.get_resname().strip()=='G' and residueB.get_resname().strip()=='C':
            dists=[residueB['N4']-residueA['O6'],residueB['N3']-residueA['N1'], residueB['O2']-residueA['N2']]
            basevec=residueA['N1'].get_coord()-residueA['C4'].get_coord()
            bondvec=residueB['N3'].get_coord()-residueA['N1'].get_coord()
            basevec=basevec/linalg.norm(basevec)
            bondvec=bondvec/linalg.norm(bondvec)
            planarity=vdot(basevec, bondvec)
        elif residueA.get_resname().strip()=='U' and residueB.get_resname().strip()=='A':
            dists=[residueB['N1']-residueA['N3'], residueB['N6']-residueA['O4']]
            basevec=residueA['N3'].get_coord()-residueA['C6'].get_coord()
            bondvec=residueB['N1'].get_coord()-residueA['N3'].get_coord()
            basevec=basevec/linalg.norm(basevec)
            bondvec=bondvec/linalg.norm(bondvec)
            planarity=vdot(basevec, bondvec)
            
        elif residueA.get_resname().strip()=='G' and residueB.get_resname().strip()=='U':
            dists=[residueB['N3']-residueA['O6'],residueB['O2']-residueA['N1']]
            basevec=residueA['C6'].get_coord()-residueA['C5'].get_coord()
            bondvec=residueB['N1'].get_coord()-residueA['O6'].get_coord()
            basevec=basevec/linalg.norm(basevec)
            bondvec=bondvec/linalg.norm(bondvec)
            planarity=vdot(basevec, bondvec)
            
        elif residueA.get_resname().strip=='U' and residueB.get_resname().strip()=='G':   
            dists=[residueA['N3']-residueB['O6'],residueA['O2']-residueB['N1']]
            basevec=residueA['C2'].get_coord()-residueA['N1'].get_coord()
            bondvec=residueB['O6'].get_coord()-residueA['N1'].get_coord()
            basevec=basevec/linalg.norm(basevec)
            bondvec=bondvec/linalg.norm(bondvec)
            planarity=vdot(basevec, bondvec)
        
        # if not a possible basepair    
        else:
            return basepair
        #print dists
        #print planarity
        # if one of the above cases was true, the max bond length <4 (acceptable length) and good planarity of the base pair:
        if max(dists)<4 and planarity>0.5:
            #Accept basepair
            basepair=True
        #return value    
        return basepair;    
    def vectoraverage(self, vectorarray):
        #print vectorarray.shape
        
        sum=zeros(vectorarray.shape[1])
        for i in vectorarray:
            sum+=i
        sum=sum/vectorarray.shape[0]
        return sum
    def Atomwriter(self, coords, number):
     
        x="        "+str(coords[0])+'000'
        y="        "+str(coords[1])+'000'
        z="        "+str(coords[2])+'000'
        x1,x2=x.split('.')
        y1,y2=y.split('.')
        z1,z2=z.split('.')
        xo=x1[-4:]+'.'+x2[:3]
        yo=y1[-4:]+'.'+y2[:3]
        zo=z1[-4:]+'.'+z2[:3]
        atnum="     "+str(number)
        atnum=atnum[-5:]
        outline="ATOM  "+atnum+' C    DUM     1    '+xo+yo+zo+'\n'
        return outline
    """
    calculate minimal distance of coords to any element in coordlist
    """
    def mindist(self,coords, coordlist):
        mini=-1
        for i in coordlist:
            curr=linalg.norm(i-coords)
            if curr<mini or mini==-1:
                mini =curr
        return mini
    def coord_format(self, coords):
        coords_out=["        "+str(coords[0])+'000',"        "+str(coords[1])+'000',"        "+str(coords[2])+'000']
        x1,x2=coords_out[0].split('.')
        y1,y2=coords_out[1].split('.')
        z1,z2=coords_out[2].split('.')
        xo=x1[-4:]+'.'+x2[:3]
        yo=y1[-4:]+'.'+y2[:3]
        zo=z1[-4:]+'.'+z2[:3]    
        return xo+yo+zo
