# Supplementary material for: The k-junction motif in RNA structure
Source: Nucleic Acids Res. 2014 Feb 14;42(8):5322–31. doi: 10.1093/nar/gku144 (PMC4005666; doi:10.1093/nar/gku144)
Supplement: Supplementary Data [file supp_gku144_suppl_data.zip › nar-03383-r-2013-File018.py]

import os,sys,string,math,random,time
from Bio.PDB import *
from numpy import *
import scipy.optimize as optimize
from auxfuncs import *

#stores required data for a basepair with handling methods.
class basep():
    """
    Object data consists of:
    helix point (point on helix axis which is coordinate origin for this bpair)
    base vector: unit length vector parallel to the base hydrogen bonds
    residues: local copies of the residues for this basepair
    
    Currently the class has 5 methods including the constructor:
    Helixmidpointdev is the Function to be minimized for localising the helixpoint coordinates
    findmidpoint implements the minimization of the helixpoint and assigns values to the data field
    findhelixvector calculates the vector parallel to the base hydrogen bonds and
    assigns values to the data field
    __init__ is the class constructor and calls the method to calculate basevector and helixmidpoint
    also the constructor saves the residues making up the basepair into the residues data field
    printinfo is a method that prints basevector and helixpoint onto the console. (mostly for testing purposes).
    
    
    """
 
    def helixmidpointdev(self, parXYZ, resA, resB):
    # following are the atom names and their ideal distance from the helixpoint to be used for the fit
    # first the  backbone
    
        bbnames=["C1'","C2'","C3'","C4'","O4'"]
        bbdist=[8.78506,9.44817,9.72533,10.1988,9.43601]
        # for the bases only 4 / 3 atoms are used from the heterocycle
        purines=["N1","N3","C5","C8"]
        purdist=[5.15347,7.15037,5.20443,6.61087]
        pyrimidines=["N1","N3","C5"]
        pyrdist=[7.20409,5.22722,5.42799]
        gupur=[6.247,7.481,5.773,6.807]
        gupyr=[6.818,4.654,5.347]
        #initialise return variable and atom counter
        deviation=0
        counter=0
        if (resA.get_resname().strip()=='G' or resB.get_resname().strip()=='G') and (resA.get_resname().strip()=='U' or resB.get_resname().strip()=='U'):
            GUpair=True
        else:
            GUpair=False
        #now iterate over backbone atoms used for fit
        for i in bbdist:
            #increase deviation by the square of the difference of the distance of the atoms to the current helix point
            #compared to the ideal distance 
            # for convenience this is done for both residues in one loop.
            deviation=deviation+(bbdist[counter]-linalg.norm(parXYZ-resA[bbnames[counter]].get_coord()))**2
            deviation=deviation+(bbdist[counter]-linalg.norm(parXYZ-resB[bbnames[counter]].get_coord()))**2   
            counter+=1 #increment counter
        
        #reinitialise counter for treatment of base which will be used as index variable
        counter=0
        #if resA is purine:
        if resA.get_resname().strip() in ['G', 'A']:
            #add deviation resulting from base atoms of purine atoms
            if GUpair:
                for i in purines:
                    deviation=deviation+(gupur[counter]-linalg.norm(parXYZ-resA[purines[counter]].get_coord()))**2
                    counter+=1
            else:
                for i in purines:
                    deviation=deviation+(purdist[counter]-linalg.norm(parXYZ-resA[purines[counter]].get_coord()))**2
                    counter+=1
            counter=0
        #if resA is pyrimidine
        if resA.get_resname().strip() in ['U', 'C']:
            #add deviation resulting from base atoms of pyrimidine atoms
            if GUpair:
                for i in pyrimidines:
                    deviation=deviation+(gupyr[counter]-linalg.norm(parXYZ-resA[pyrimidines[counter]].get_coord()))**2
                    counter+=1
            else:
                
                for i in pyrimidines:
                    deviation=deviation+(pyrdist[counter]-linalg.norm(parXYZ-resA[pyrimidines[counter]].get_coord()))**2
                    counter+=1
        counter=0
        
         #if resB is purine:
        if resB.get_resname().strip() in ['G', 'A']:
            #add deviation resulting from base atoms of purine atoms
            for i in purines:
                deviation=deviation+(purdist[counter]-linalg.norm(parXYZ-resB[purines[counter]].get_coord()))**2
                counter+=1
        counter=0
        #if resB is pyrimidine
        if resB.get_resname().strip() in ['U', 'C']:
            #add deviation resulting from base atoms of pyrimidine atoms
            for i in pyrimidines:
                deviation=deviation+(pyrdist[counter]-linalg.norm(parXYZ-resB[pyrimidines[counter]].get_coord()))**2
                counter+=1
        # now return the deviation value
        return deviation
    def findmidpoint(self, rA, rB):
        guess=array([0,0,0])
#minimize deviation from ideal distances. first argument is minimised function, 
#second the initial values, next the residues to be used as parameters in function.  
        midopt=optimize.fmin(self.helixmidpointdev, guess, [rA,rB], full_output=0, disp=0)
        return midopt
    
    """
    Constructor: takes 2 nucleotides, calculates helixpoint and basevector and stores residues in data fields
    
    """
    def __init__(self, residueA, residueB):
        self.helixpoint=self.findmidpoint(residueA, residueB)
        self.basevector=self.findhelixvector(residueA, residueB)
        self.residues=[residueA, residueB]
    """
    Output method (mainly for testing purposes)
    """
    def printinfo(self):
        print "Helixpoint coordinates are: "+str(self.helixpoint)
        print "Hydrogenbond vector is: "+str(self.basevector)
    
    """
    Method calculates base vector
    """
    def findhelixvector(self, residueA, residueB):
        # initialise a list to hold hydrogen bond vectors
        bonds=[]
        """
        Now make sure it is a proper base pair (1 purine base and one pyrimidine
        """
        if (residueA.get_resname().strip()in ['A','G'] and residueB.get_resname().strip()in ['A','G']):
            print "Two purines!!! Badly defined basepair!"
        if (residueA.get_resname().strip()in ['U','C'] and residueB.get_resname().strip()in ['U','C']):
            print "Two pyrimidines!!! Badly defined basepair!"
        # If 1 purine and one pyrimidine:  Check nucleotide combination and 
        # calculate hydrogen bond vectors. Store them in list
        else:
            if residueA.get_resname().strip()=='A':
                bonds.append(residueA['N6'].get_coord()-residueB['O4'].get_coord())
                bonds.append(residueA['N1'].get_coord()-residueB['N3'].get_coord())
            elif residueA.get_resname().strip()=='C':
                bonds.append(residueA['N3'].get_coord()-residueB['N1'].get_coord())
                bonds.append(residueA['O2'].get_coord()-residueB['N2'].get_coord())
                bonds.append(residueA['N4'].get_coord()-residueB['O6'].get_coord())
            elif residueA.get_resname().strip()=='G' and residueB.get_resname().strip()=='C':
                bonds.append(residueA['N1'].get_coord()-residueB['N3'].get_coord())
                bonds.append(residueA['N2'].get_coord()-residueB['O2'].get_coord())
                bonds.append(residueA['O6'].get_coord()-residueB['N4'].get_coord())
            elif residueA.get_resname().strip()=='G' and residueB.get_resname().strip()=='U':
                bonds.append(residueA['O6'].get_coord()-residueB['N3'].get_coord())
                bonds.append(residueA['N1'].get_coord()-residueB['O2'].get_coord())
            elif residueA.get_resname().strip()=='U' and residueB.get_resname().strip()=='A':
                bonds.append(residueA['O4'].get_coord()-residueB['N6'].get_coord())
                bonds.append(residueA['N3'].get_coord()-residueB['N1'].get_coord())
            elif residueA.get_resname().strip()=='U' and residueB.get_resname().strip()=='G':
                bonds.append(residueA['N3'].get_coord()-residueB['O6'].get_coord())
                bonds.append(residueA['O2'].get_coord()-residueB['N1'].get_coord())
            else:
                print "error!!!!!"
        #initialise list for normalised bond vectors
        bonds2=[]    
        #normalise bond vectors and store in list
        for entry in bonds:
            bonds2.append(entry/linalg.norm(entry))
        bonds2=array(bonds2)
        helpX=auxfuncs()
        #Average the bond vectors to obtain vector in overall hydrogen bond direction
        vec=helpX.vectoraverage(bonds2)
        # normalise hydrogen bondvector and store in data field
        return vec/linalg.norm(vec)
        
"""
Class to store sequence of base pairs which form a helix segment
""" 
class helixsegment():
    # list of 2 basepairs that make up the helix segment
    # The first basepair defines the coordinate origin and basevector
    
    # Object to allow use of auxfuncs methods

    """
    This will contain a matrix defining  a local coordinate system
    The last row will be 0,0,0,1 the remaining 3 by 4 matrix will be of the following type:
    The first column contains the x-axis (defined as orthogonal to helixaxis and projected basevector)
    The second column contains the y axis (defined as orthogonal to the helix axis an maximal parallel to the basevec of the first basepair)
    The third columnn contains the direction of the main helix axis
    The fourth column conatins the coordinate origin
    """
    """ 
    Constructor: Creates helpX object as instance of auxfuncs and initialises the coordinate matrix.
    
    """
    def __init__(self, pairA, pairB):
        #initialise helperobject and coordinate data array then calculate segment coordinate system
        self.helpX=auxfuncs()
        self.coordinates=array([[1,0,0,0],[0,1,0,0],[0,0,1,0],[0,0,0,1]])
        self.basepairs=[pairA,pairB]
        self.calculate_coords()
    """
    Calculates the coordinate system for a helix segment.
    """        
    def calculate_coords(self):
        
        #print "Calculating segment coordinates."
        # Calculate location of segment as in the midpoint of the line between the helixmidpoints of the basepairs
        origin=self.helpX.vectoraverage(array([self.basepairs[0].helixpoint, self.basepairs[1].helixpoint]))
        #Calculate main helix vector as difference vector between helixmidpoints of the 2 basepairs
        helixvec=self.basepairs[1].helixpoint-self.basepairs[0].helixpoint
        # normalise main helix vector
        helixvec=helixvec/linalg.norm(helixvec)
        
        #project hydrogen bond vector of 1st base into plane orthogonal to main helix vector to obtain y-axis
        #if else-clause ensures bond vector of both base pairs are the same general direction, 
        #if different, 2nd basepair's bondvector is inverted
        #both bondvectors are then averaged for calculation of y=direction
        #y-orient calculates a vector orthogonal to both bondvectors that will include and angle >90deg if 
        # in correct orientation with z axis
        if vdot(self.basepairs[0].basevector, self.basepairs[1].basevector)>0:
            averagebasedir=self.helpX.vectoraverage(array([self.basepairs[0].basevector,self.basepairs[1].basevector]))
            y_orient=cross(self.basepairs[0].basevector, self.basepairs[1].basevector)
        else:
            averagebasedir=self.helpX.vectoraverage(array([self.basepairs[0].basevector,-self.basepairs[1].basevector]))
            y_orient=cross(self.basepairs[0].basevector, -self.basepairs[1].basevector)
        #if y_orientation incorrect invert y/direction to ensure y direction is oriented correctly to helix directionality
        
        if vdot(y_orient,helixvec)>0:
            averagebasedir=-averagebasedir
        yvec=averagebasedir-vdot(averagebasedir, helixvec)*helixvec
        #normalise
        yvec=yvec/linalg.norm(yvec)
        # construct 3rd coordinate vector as cross product between y and z vectors
        xvec=cross(yvec,helixvec)
        #enter results into coordinate datafield
        self.coordinates=array([[xvec[0], yvec[0], helixvec[0], origin[0]],[xvec[1], yvec[1],helixvec[1] , origin[1]],[xvec[2], yvec[2], helixvec[2], origin[2]],[0,0,0,1]])
        #output for development purposes
        #print self.coordinates

"""
 Class that takes a structure (should only contain one model), collects the basepairs, finds suitable helixsegments 
 (and possibly performs the motif search)
"""        
class helixcoll(): 
    """
    Define constructor. save structure data in instance data field. Initialise list of all residues (all chains), 
    list of all basepairs, list of all valid helix segments and list for all fount motifs
    Finally for development purposes a data field to contain runtime information
    """
    def __init__(self,struc):
        self.rtc=""
        self.start_time=time.clock()
        self.structure=struc 
        self.residues=[]  
        self.helpX=auxfuncs()
        self.basepairs=[]
        self.segments=[]
        self.motifs=[]
        self.runtime_output=[]
        self.rtc=time.clock() -self.start_time
        self.runtime_output.append("Helix collector constructed in "+str(self.rtc))
    """
    This method assembles a list of all residues in the structure for easy access 
    """    
    def list_residues(self):
        #initialise return data field
        list=[]
        #iterate over all residues
        for model in self.structure:
            for chain in model:
                for residue in chain:
                    #each residue is put into the list
                    self.residues.append(residue)
        #time used runtime for assembling list
        rtc=time.clock()-self.start_time
        self.runtime_output.append("Residue list assembled in "+str(rtc))
        #return result list
        return list
    """
    method finds all basepairs in a list of residues using the testWatsonCrick funciton
    """
    def search_basepairs(self):
        #initialise list of candidate residues to be pair partners
        candidates=[]
        #initialise counter for basepair list index
        counterA=0
        dupList=[]
        #iterate over all residues in residue list
        for i in self.residues:
            #initialise counter for second residue index
            counterB=0
            #all residues which are within 5A of current residue are candidates for base pairs
            
            candidates=(self.helpX.getNeighbours(self.structure, i, 5))
            #now for each candidate 
            dupcoord=i["C1'"].get_coord()
            
            #print self.helpX.mindist(dupcoord,dupList)
            if self.helpX.mindist(dupcoord, dupList)>1 or self.helpX.mindist(dupcoord, dupList)<-0.5:
                #print "no dup"
                for cand in candidates:
                    #test if satisfies requirements for Watson Crick pair
                    if self.helpX.testWatsonCrick(i, cand):
                        
                        #if pair, create basepair and append to basepair list
                        self.basepairs.append(basep(i, cand))
                        dupList.append(cand["C1'"].get_coord())
                        
            counterA+=1
            #print "testing mindist:"
            #print self.helpX.mindist(dupList[0],dupList)
            #print dupList[0]
        #calculate time used for all calculatons since helixcoll creation and add output line
        #print 
        
        rtc=time.clock()-self.start_time
        self.runtime_output.append("Basepairs identified after "+str(rtc))
    """
    Method to identify helix segments from a list of base pairs. 
    A helix segment consists of two basepairs. Further it satisfies the following geometric conditions:
    1. The helixpoint of both basepairs has a distance between 2.3 and 3.1 A
    2. The basevectors of both basepairs include an angle of 25-40 degrees (maybe needs modification)
    3. The basevectors and the difference vector of the helixpoints include an angle of 50-90 degrees
    """
    def search_segments(self):
        
        print "number of basepairs: " +str(len(self.basepairs))
        #initialise counters
        combicounter=0
        distcounter=0
        anglecounter=0
        tiltcounter=0
        dupListseg=[]
        #iterate over all basepairs
        for pair in self.basepairs:
            
            #iterate over all basepairs again.
            for i in self.basepairs:
                #increment counter storing the number of combinations
                combicounter+=1
                #calculate distance of basepairs and difference vector between basepairs
                diffvec=i.helixpoint-pair.helixpoint
                difflength=linalg.norm(diffvec)
                #check if distance of basepairs acceptable for helix segment
                if difflength>1 and difflength < 4:
                    #normalise helix direction for angular calculations
                    zdir=diffvec/linalg.norm(diffvec)
                    #increment number of combinations with acceptable distance of bpairs.
                    distcounter+=1
                    #calculate the cosine of the angle between the hydrogen bond vectors of both basepairs
                    base_angle=vdot(i.basevector, pair.basevector)
                    #print 180*base_angle/math.pi
                    #print base_angle
                    #if angle in acceptable range:
                    if base_angle>0.3 :
                        #increment angle counter
                        anglecounter+=1
                        #construct helix segment
                        seg=helixsegment(pair,i)
                        #obtain helixsegment location
                        org=seg.coordinates[0:3,3]
                        #if segment not already in list (distance of 0-1A if in list):
                    
                        if self.helpX.mindist(org,dupListseg)>1 or self.helpX.mindist(org,dupListseg)<0:
                            dupListseg.append(org)#add current segment location to list
                            self.segments.append(seg)#add current segment to list of segments
                            tiltcounter+=1 #increment counter of identified basepairs
        self.rtc=time.clock()-self.start_time
        self.runtime_output.append("Segment list assembled after "+str(self.rtc))
        
        print "No of combinations:"+str(combicounter)
        print "Distance satisfied: "+str(distcounter)
        print "basevec-angle satisfied: " +str(anglecounter)
        print "No of helixsegments found:" +str(tiltcounter)
    def pdb_output(self, filename):
        outlines=[]
        segcounter=1
        atomno=1
        for seg in self.segments:
            #Put C-Atom in basepair origin
            org=array([seg.coordinates[0][3],seg.coordinates[1][3],seg.coordinates[2][3]])
            #print org
            x="        "+str(seg.coordinates[0][3])+'000'
            y="        "+str(seg.coordinates[1][3])+'000'
            z="        "+str(seg.coordinates[2][3])+'000'
            x1,x2=x.split('.')
            y1,y2=y.split('.')
            z1,z2=z.split('.')
            xo=x1[-4:]+'.'+x2[:3]
            yo=y1[-4:]+'.'+y2[:3]
            zo=z1[-4:]+'.'+z2[:3]
            atnum="     "+str(atomno)
            atnum=atnum[-5:]
            segno="   " +str(segcounter)
            segno=segno[-4:]  
            outlines.append("ATOM  "+atnum+'  C   SEG  '+str(segno)+'    '    +xo+yo+zo+'\n')
            atomno+=1
            #Put N-Atom in x-dir
            x="        "+str(org[0]+seg.coordinates[0][0])+'000'
            y="        "+str(org[1]+seg.coordinates[1][0])+'000'
            z="        "+str(org[2]+seg.coordinates[2][0])+'000'
            x1,x2=x.split('.')
            y1,y2=y.split('.')
            z1,z2=z.split('.')
            xo=x1[-4:]+'.'+x2[:3]
            yo=y1[-4:]+'.'+y2[:3]
            zo=z1[-4:]+'.'+z2[:3]
            atnum="     "+str(atomno)
            atnum=atnum[-5:]
            segno="   " +str(segcounter)
            segno=segno[-4:]  
            outlines.append("ATOM  "+atnum+'  N   SEG  '+str(segno)+'    '    +xo+yo+zo+'\n')
            atomno+=1
            #Put O-Atom in y-dir
            x="        "+str(org[0]+seg.coordinates[0][1])+'000'
            y="        "+str(org[1]+seg.coordinates[1][1])+'000'
            z="        "+str(org[2]+seg.coordinates[2][1])+'000'
            x1,x2=x.split('.')
            y1,y2=y.split('.')
            z1,z2=z.split('.')
            xo=x1[-4:]+'.'+x2[:3]
            yo=y1[-4:]+'.'+y2[:3]
            zo=z1[-4:]+'.'+z2[:3]
            atnum="     "+str(atomno)
            atnum=atnum[-5:]
            segno="   " +str(segcounter)
            segno=segno[-4:]  
            outlines.append("ATOM  "+atnum+'  O   SEG  '+str(segno)+'    '    +xo+yo+zo+'\n')
            atomno+=1
            #Put S-Atom in z-dir
            x="        "+str(org[0]+seg.coordinates[0][2])+'000'
            y="        "+str(org[1]+seg.coordinates[1][2])+'000'
            z="        "+str(org[2]+seg.coordinates[2][2])+'000'
            x1,x2=x.split('.')
            y1,y2=y.split('.')
            z1,z2=z.split('.')
            xo=x1[-4:]+'.'+x2[:3]
            yo=y1[-4:]+'.'+y2[:3]
            zo=z1[-4:]+'.'+z2[:3]
            atnum="     "+str(atomno)
            atnum=atnum[-5:]
            segno="   " +str(segcounter)
            segno=segno[-4:]  
            outlines.append("ATOM  "+atnum+'  S   SEG  '+str(segno)+'    '    +xo+yo+zo+'\n')
            atomno+=1
            segcounter+=1
        ofs=open(filename,'w')
        for line in outlines:
            ofs.write(line)
        ofs.close()
                
    def give_results(self):
        pass
    """
    Control method which calls the indiviual analysis steps encoded in the other methods.
    """
    def analyse(self):
        #first assemble list of residues
        self.list_residues()
        if len(self.residues)>5:
        #then identify all basepairs
            self.search_basepairs()
        #find all valid helix segments in list of basepairs
            if len(self.basepairs)>1:
                self.search_segments()
    #write out timing.
    def writeOut(self):
        for i in self.runtime_output:
            print i


"""
tester=auxfuncs()
ChainA=struc[0]['A']
pairs=[]

# getting all the pairs
for residue in ChainA:
    paircandidates=tester.getNeighbours(struc, residue, 5)
    for cand in paircandidates:
        if (residue.get_id()<cand.get_id())and tester.testWatsonCrick(residue, cand):
            pairs.append(basep(residue, cand))
counter=0
helix1=helixsegment()
while counter<2:
    helix1.addbasepair(pairs[counter])
    counter +=1
"""
