# Supplementary material for: The k-junction motif in RNA structure
Source: Nucleic Acids Res. 2014 Feb 14;42(8):5322–31. doi: 10.1093/nar/gku144 (PMC4005666; doi:10.1093/nar/gku144)
Supplement: Supplementary Data [file supp_gku144_suppl_data.zip › nar-03383-r-2013-File019.py]

'''
Created on 16 Jan 2013

@author: pdaldrop
'''
import os,sys,string,math,random,time
from Bio.PDB import *
from numpy import *
from auxfuncs import *
from basep import *
from screener1 import *

ts=time.clock()
print "testing batch screener"
inpath="H:/My Documents/Aptana Studio 3 Workspace/motiffinder1/PDB_RNA_segs/"
motifs="H:/My Documents/Aptana Studio 3 Workspace/motiffinder1/Motiflist1.txt"
outpath="H:/My Documents/Aptana Studio 3 Workspace/motiffinder1/PDB_screen3/"
log=open("H:/My Documents/Aptana Studio 3 Workspace/motiffinder1/PDB_screen3/log.txt",'w')
files=os.listdir(inpath)
parser=PDBParser(PERMISSIVE=1,QUIET=True)
lasttime=ts
for infile in files:
    
    print "Analysing file "+infile
    log.write("Analysing file "+infile+"\n")
    fullname=inpath+infile

    fullout=outpath+infile[0:8]+"_motifs.pdb"
    structureX=parser.get_structure('current',fullname)
    screener=screener1(structureX,motifs,fullout)
    foundno= screener.findcandpairs()
    print foundno
    log.write(foundno+"\n")
    currtime=time.clock()
    log.write("Time for this file: " +str(currtime-lasttime)+" seconds.\n")
    lasttime=currtime
"""
print "Segment file read in: " +str(time.clock()-ts)+" seconds!"

print "Screener instance created in: " +str(time.clock()-ts)+" seconds!"
candpairs=screener.findcandpairs()
print "Analysis complete in: " +str(time.clock()-ts)+" seconds!"
"""
